# Supplementary material for: Undiscovered bird extinctions obscure the true magnitude of human-driven extinction waves
Source: Nat Commun. 2023 Dec 19;14:8116. doi: 10.1038/s41467-023-43445-2 (PMC10730700; doi:10.1038/s41467-023-43445-2)
Supplement: Supplementary file 4 — Supplementary Data 1-6 [file 41467_2023_43445_MOESM4_ESM.xlsx]

## Sheet: Supplementary Data 1
Region number	Region abbreviation	Region full name
1	Fernando*	Fernando de Noronha
2	Azores	Azores
3	Canaries*	Canary, and Madeira Islands
4	Ascension*	Ascension Island
5	Tristan*	Tristan da Cunha Islands, and Gough Island
6	Saint Helena	Saint Helena
7	Balearic*	Balearic Islands
8	Sardinia*	Sardinia, Corsica, and Sicilian Islands
9	Afrotropic	Afrotropic
10	Greek*	Greek Islands
11	Cyprus	Cyprus
12	Zanzibar*	Zanzibar Archipelago
13	Comoro*	Comoro Islands
14	Outer*	Outer Islands
15	Madagascar	Madagascar
16	Socotra*	Socotra, and Khuriya Muriya Islands
17	Seychelles	Seychelles
18	Mascarenes*	Mascarene Islands, and Rodrigues
19	Maldives*	Maldives, and Laccadives
20	Amsterdam*	Amsterdam and St. Paul Islands
21	Palearctic	Palearctic
22	Andaman*	Andaman and Nicobar Islands
23	Mentawai*	Mentawai Archipelago
24	Indo-Malay	Indo-Malay
25	Derawan*	Derawan Islands
26	Sulawesi	Sulawesi
27	Lesser Sunda*	Lesser Sunda Islands
28	Philippines*	Philippines, and Taiwanese Islands
29	Ryukyu*	Ryukyu Islands
30	Maluku*	Maluku Islands
31	Ulleungdo	Ulleungdo
32	Australasia	Australasia
33	Palau*	Palau Islands, and Yap
34	Schouten*	Schouten Islands
35	Sado*	Sado, Okushiri Island, and Oshima Island
36	Izu*	Izu Islands
37	Moneron*	Moneron Island
38	Bonin*	Bonin Islands
39	Mariana*	Mariana Islands
40	Kurile*	Kurile Islands
41	Bismarck*	Bismarck Archipelago
42	Caroline*	Caroline Islands
43	Louisiade*	Louisiade Archipelago
44	Solomon*	Solomon Islands
45	Lord Howe*	Lord Howe Islands
46	Pohnpei*	Pohnpei, and Kosrae
47	New Caledonia	New Caledonia
48	Auckland*	Auckland Islands
49	Wake*	Wake Island
50	Nauru*	Nauru, and Banaba Island
51	Vanuatu	Vanuatu
52	Norfolk*	Norfolk Island
53	Marshall*	Marshall Islands
54	Aotearoa New Zealand	Aotearoa New Zealand
55	Gilbert*	Gilbert Islands
56	Tuvalu*	Tuvalu, and Rotuma Islands
57	Fiji*	Fiji Islands
58	Kermadec*	Kermadec Island
59	Wallis*	Wallis, and Futuna Islands
60	Chatham*	Chatham Islands, and Antipodes Islands
61	Tonga*	Tonga, and Niue Islands
62	Samoan*	Samoan Islands
63	Phoenix*	Phoenix Islands
64	Cook*	Cook Islands
65	Hawaii	Hawaii
66	Line*	Line Islands
67	Society*	Society Islands
68	Austral*	Austral Islands
69	Tuamotu*	Tuamotu Archipelago
70	Marquesas	Marquesas
71	Gambier*	Gambier Islands
72	Pitcairn*	Pitcairn Islands
73	Channel*	California Channel Islands
74	Guadalupe*	West Baja California Islands
75	Gulf*	Gulf of California Islands
76	Revillagigedos*	Revillagigedos Islands
77	Easter*	Easter Island
78	Nearctic	Nearctic
79	Galapagos*	Galapagos Islands
80	Yucatan*	Yucatan, and Bay Islands
81	Cuba*	Cuba, Cayman Islands, and Jamaica
82	Bahamas*	Bahamas, and Turks and Caicos
83	Chiloe*	Chiloe Archipelago
84	Hispaniola*	Hispaniola, Puerto Rica, U.S. Virgin Islands and, British Virgin Islands
85	Leeward Antilles	Leeward Antilles
86	Bermuda	Bermuda
87	Windward*	Windward and Leeward Islands
88	Neotropic	Neotropic
89	Falkland*	Falkland Islands

## Sheet: Supplementary Data 2
Archipelago	Archipelago full name	First human arrival (years before present)			Reference	Full reference
		Best	Lower	Upper
Andaman*	Andaman and Nicobar Islands	26000	26000	2200	7	Chaubey, G. & Endicott, P. The Andaman islanders in a regional genetic context: reexamining the evidence for an early peopling of the archipelago from south Asia. Human Biology 85, 153–172 (2013).
Aotearoa New Zealand	Aotearoa New Zealand	695	720	670	8	Wilmshurst, J. M., Hunt, T. L., Lipo, C. P. & Anderson, A. J. High-precision radiocarbon dating shows recent and rapid initial human colonization of East Polynesia. Proceedings of the National Academy of Sciences of the United States of America 108, 1815–1820 (2011).
Auckland*	Auckland Islands	726	760	692	8	Wilmshurst, J. M., Hunt, T. L., Lipo, C. P. & Anderson, A. J. High-precision radiocarbon dating shows recent and rapid initial human colonization of East Polynesia. Proceedings of the National Academy of Sciences of the United States of America 108, 1815–1820 (2011).
Austral*	Austral Islands	647	735	560	9	Hermann, A., Bollt, R. & Conte, E. The Atiahara site revisited: an early coastal settlement in Tubuai (Austral Islands, French Polynesia). Archaeology in Oceania 51, 31–44 (2016).
Azores	Azores	511	511	511	10	Spínola, H., Brehm, A., Bettencourt, B., Middleton, D. & Bruges-Armas, J. HLA class I and II polymorphisms in Azores show different settlements in Oriental and Central islands. Tissue Antigens 66, 217–230 (2005).
Bahamas*	Bahamas, and Turks and Caicos	1200	1350	1050	11	Berman, M. J. & Gnivecki, P. L. The Colonization of the Bahama Archipelago: A Reappraisal. World Archaeology 26, 421–441 (1995).
Balearic*	Balearic Islands	4465	4950	3980	12	Ramis, D., Alcover, J. A., Coll, J. & Trias, M. The Chronology of the First Settlement of the Balearic Islands. Journal of Mediterranean Archaeology 15, 3–24 (2002).
Bismarck*	Bismarck Archipelago	40000	45000	35000	13	Torrence, R. et al. Pleistocene Colonisation of the Bismarck Archipelago: New Evidence from West New Britain. Archaeology in Oceania 39, 101–130 (2004).
Bonin*	Bonin Islands	7000	8000	5800	14	Oda, S. The Archaeology of the Ogasawara Islands. Asian Perspectives 24, 111–138 (1981).
Canaries*	Canary, and Madeira Islands	2800	3700	1900	15	Rando, J. C. et al. Phylogeographic patterns of mtDNA reflecting the colonization of the Canary Islands. Annals of Human Genetics 63, 413–428 (1999).
Caroline*	Caroline Islands	2000	2150	1951	16	Intoh, M. Human Dispersals into Micronesia. AS 105, 15–28 (1997).
Channel*	California Channel Islands	10750	11500	10000	17	Kouvari, M. & van der Geer, A. A. E. Biogeography of extinction: The demise of insular mammals from the Late Pleistocene till today. Palaeogeography, Palaeoclimatology, Palaeoecology 505, 295–304 (2018).
Chiloe*	Chiloe Archipelago	5500	12000	5500	18	Álvarez Abel, R. Conchales Arqueológicos Y Comunidades Locales De Chiloé A Través De Una Experiencia De Educación Patrimonial. Chungará (Arica) 36, 1151–1157 (2004).
Comoro*	Comoro Islands	1200	1249	1150	19	Cheke, A. The timing of arrival of humans and their commensal animals on Western Indian Ocean oceanic islands. Phelsuma (2010).
Cook*	Cook Islands	684	700	669	8	Wilmshurst, J. M., Hunt, T. L., Lipo, C. P. & Anderson, A. J. High-precision radiocarbon dating shows recent and rapid initial human colonization of East Polynesia. Proceedings of the National Academy of Sciences of the United States of America 108, 1815–1820 (2011).
Cuba*	Cuba, Cayman Islands, and Jamaica	5000	6000	4000	17	Kouvari, M. & van der Geer, A. A. E. Biogeography of extinction: The demise of insular mammals from the Late Pleistocene till today. Palaeogeography, Palaeoclimatology, Palaeoecology 505, 295–304 (2018).
Cyprus	Cyprus	10640	10670	10610	20	Sondaar, P. & van der Geer, A. Mesolithic Environment and Animal Exploitation on Cyprus and Sardinia/Corsica. in Archaeozoology of the Near East, ARC Publications vol. 32 67–73 (2000).
Derawan*	Derawan Islands	675	NA	NA	21	Kusuma, P. et al. The last sea nomads of the Indonesian archipelago: genomic origins and dispersal. Eur J Hum Genet 25, 1004–1010 (2017).
Easter*	Easter Island	723	750	697	8	Wilmshurst, J. M., Hunt, T. L., Lipo, C. P. & Anderson, A. J. High-precision radiocarbon dating shows recent and rapid initial human colonization of East Polynesia. Proceedings of the National Academy of Sciences of the United States of America 108, 1815–1820 (2011).
Falkland*	Falkland Islands	775	1000	550	22	Hamley, K. M. et al. Evidence of prehistoric human activity in the Falkland Islands. Science Advances 7, eabh3803 (2021).
Fiji*	Fiji Islands	2830	3170	2490	23	Kumar, R. et al. The earliest-known humans in Fiji and their pottery: the first dates from the 2002 excavations at Naitabale (Naturuku), Moturiki Island. S. Pac. J. Nat. App. Sci. 22, 16–22 (2004).
Gambier*	Gambier Islands	758	842	675	8	Wilmshurst, J. M., Hunt, T. L., Lipo, C. P. & Anderson, A. J. High-precision radiocarbon dating shows recent and rapid initial human colonization of East Polynesia. Proceedings of the National Academy of Sciences of the United States of America 108, 1815–1820 (2011).
Gilbert*	Gilbert Islands	2000	2080	1860	24	Thomas, F. R. Historical Ecology in Kiribati: Linking Past with Present. Pacific Science 63, 567–600 (2009).
Greek*	Greek Islands	9500	10000	9000	17	Kouvari, M. & van der Geer, A. A. E. Biogeography of extinction: The demise of insular mammals from the Late Pleistocene till today. Palaeogeography, Palaeoclimatology, Palaeoecology 505, 295–304 (2018).
Gulf*	Gulf of California Islands	12085	12240	11930	25	Des Lauriers, M. R. Terminal Pleistocene and Early Holocene Occupations of Isla de Cedros, Baja California, Mexico. The Journal of Island and Coastal Archaeology 1, 255–270 (2006).
Hawaii	Hawaii	707	731	684	8	Wilmshurst, J. M., Hunt, T. L., Lipo, C. P. & Anderson, A. J. High-precision radiocarbon dating shows recent and rapid initial human colonization of East Polynesia. Proceedings of the National Academy of Sciences of the United States of America 108, 1815–1820 (2011).
Hispaniola*	Hispaniola, Puerto Rica, U.S. Virgin Islands and, British Virgin Islands	5000	6000	4000	17	Kouvari, M. & van der Geer, A. A. E. Biogeography of extinction: The demise of insular mammals from the Late Pleistocene till today. Palaeogeography, Palaeoclimatology, Palaeoecology 505, 295–304 (2018).
Izu*	Izu Islands	20000	NA	NA	14	Oda, S. The Archaeology of the Ogasawara Islands. Asian Perspectives 24, 111–138 (1981).
Kermadec*	Kermadec Island	600	650	550	26	Higham, T. & Johnson, L. The Prehistoric Chronology of Raoul Island, the Kermadec Group. Archaeology in Oceania 32, 207–213 (1997).
Kurile*	Kurile Islands	2345	2382	2308	27	Tezuka, K. & Fitzhugh, B. New Evidence for Expansion of the Jomon Culture and the Ainu into the Kuril lslands: from IKIP 2000 Anthropological Research in the Kuril lslands. 北海道大学総合博物館研究報告 2, 85–95 (2004).
Leeward Antilles		5000	6000	4000	17	Kouvari, M. & van der Geer, A. A. E. Biogeography of extinction: The demise of insular mammals from the Late Pleistocene till today. Palaeogeography, Palaeoclimatology, Palaeoecology 505, 295–304 (2018).
Lesser Sunda*	Lesser Sunda Islands	42000	42475	41125	17	Kouvari, M. & van der Geer, A. A. E. Biogeography of extinction: The demise of insular mammals from the Late Pleistocene till today. Palaeogeography, Palaeoclimatology, Palaeoecology 505, 295–304 (2018).
Line*	Line Islands	666	675	657	8	Wilmshurst, J. M., Hunt, T. L., Lipo, C. P. & Anderson, A. J. High-precision radiocarbon dating shows recent and rapid initial human colonization of East Polynesia. Proceedings of the National Academy of Sciences of the United States of America 108, 1815–1820 (2011).
Louisiade*	Louisiade Archipelago	2425	2500	2350	28	Shaw, B. & Dickinson, W. R. Excavation on Nimowa Island, Louisiade Archipelago, Papua New Guinea: Insights Into Cultural Practices and the Development of Exchange Networks in the Southern Massim Region. The Journal of Island and Coastal Archaeology 12, 398–427 (2017).
Madagascar	Madagascar	2225	2450	2000	17	Kouvari, M. & van der Geer, A. A. E. Biogeography of extinction: The demise of insular mammals from the Late Pleistocene till today. Palaeogeography, Palaeoclimatology, Palaeoecology 505, 295–304 (2018).
Maldives*	Maldives, and Laccadives	2950	3450	2450	29	Mohamed, N. Note on the Early History of the Maldives. Archipel 70, 7–14 (2005).
Maluku*	Maluku Islands	29500	31000	28000	30	O’Connor, S., Spriggs, M. & Veth, P. On the Cultural History of the Aru Islands: Some Conclusions. The Archaeology of the Aru Islands (2005).
Mariana*	Mariana Islands	3158	3230	3085	31	Rieth, T. M. & Athens, J. S. Late Holocene Human Expansion into Near and Remote Oceania: A Bayesian Model of the Chronologies of the Mariana Islands and Bismarck Archipelago. The Journal of Island and Coastal Archaeology 14, 5–16 (2019).
Marquesas	Marquesas	711	750	673	8	Wilmshurst, J. M., Hunt, T. L., Lipo, C. P. & Anderson, A. J. High-precision radiocarbon dating shows recent and rapid initial human colonization of East Polynesia. Proceedings of the National Academy of Sciences of the United States of America 108, 1815–1820 (2011).
Marshall*	Marshall Islands	1970	2080	1860	32	Weisler, M. I. Atolls as settlement landscapes: Ujae, Marshall Islands. (1999).
Mascarenes*	Mascarene Islands, and Rodrigues	422	422	422	19	Cheke, A. The timing of arrival of humans and their commensal animals on Western Indian Ocean oceanic islands. Phelsuma (2010).
Mentawai*	Mentawai Archipelago	12170	12570	11770	33	Forestier, H. et al. Le site de Tögi Ndrawa, île de Nias, Sumatra nord : les premières traces d’une occupation hoabinhienne en grotte en Indonésie. Comptes Rendus Palevol 4, 727–733 (2005).
Moneron*	Moneron Island	6250	6700	5800	34	Kuzmin, Y. V. & Glascock, M. D. Two Islands in the Ocean: Prehistoric Obsidian Exchange between Sakhalin and Hokkaido, Northeast Asia. The Journal of Island and Coastal Archaeology 2, 99–120 (2007).
Nauru*	Nauru, and Banaba Island	3000	NA	NA	35	Department of Economic Development and Environment. First National Report To the United Nations Convention to Combat Desertification (UNCCD) Republic of Nauru. https://library.sprep.org/content/first-national-report-united-nations-convention-combat-desertification-unccd-republic-nauru (2003).
New Caledonia	New Caledonia	3000	3100	2900	36	Stevenson, J. & Dodson, J. R. Palaeoenvironmental Evidence for Human Settlement of New Caledonia. Archaeology in Oceania 30, 36–41 (1995).
Norfolk*	Norfolk Island	600	650	550	37	Anderson, A. & White, P. Prehistoric settlement on Norfolk Island and its Oceanic context. Rec. Aust. Mus., Suppl. 27, 135–141 (2001).
Palau*	Palau Islands, and Yap	3500	4000	3000	38	Fitzpatrick, S. M. & Jew, N. P. Radiocarbon dating and Bayesian modelling of one of Remote Oceania’s oldest cemeteries at Chelechol ra Orrak, Palau. Antiquity 92, 149–164 (2018).
Philippines*	Philippines, and Taiwanese Islands	66700	67700	65700	39	Mijares, A. S. et al. New evidence for a 67,000-year-old human presence at Callao Cave, Luzon, Philippines. Journal of Human Evolution 59, 123–132 (2010).
Phoenix*	Phoenix Islands	725	1000	450	40	Carson, M. T. Cultural Affinities of Monumental Architecture in the Phoenix Islands. The Journal of the Polynesian Society 107, 61–77 (1998).
Pitcairn*	Pitcairn Islands	650	800	500	41	Steadman, D. W. & Olson, S. L. Bird remains from an archaeological site on Henderson Island, South Pacific: Man-caused extinctions on an “uninhabited” island. Proceedings of the National Academy of Sciences 82, 6191–6195 (1985).
Pohnpei*	Pohnpei, and Kosrae	2220	2230	2210	42	Rainbird, P. Kosrae’s place in Pacific prehistory. Archaeology in Oceania 30, 139–145 (1995).
Ryukyu*	Ryukyu Islands	30000	NA	NA	17	Kouvari, M. & van der Geer, A. A. E. Biogeography of extinction: The demise of insular mammals from the Late Pleistocene till today. Palaeogeography, Palaeoclimatology, Palaeoecology 505, 295–304 (2018).
Sado*	Sado, Okushiri Island, and Oshima Island	4350	4700	4000	43	Watanobe, T. et al. Prehistoric Sado Island Populations of Sus scrofa Distinguished from Contemporary Japanese Wild Boar by Ancient Mitochondrial DNA. jzoo 21, 219–228 (2004).
Samoan*	Samoan Islands	2875	2950	2800	44	Anderson, A. The rat and the octopus: initial human colonization and the prehistoric introduction of domestic animals to Remote Oceania. Biol Invasions 11, 1503–1519 (2009).
Sardinia*	Sardinia, Corsica, and Sicilian Islands	8520	8670	8370	20	Sondaar, P. & van der Geer, A. Mesolithic Environment and Animal Exploitation on Cyprus and Sardinia/Corsica. in Archaeozoology of the Near East, ARC Publications vol. 32 67–73 (2000).
Schouten*	Schouten Islands	34000	40000	29000	44	Anderson, A. The rat and the octopus: initial human colonization and the prehistoric introduction of domestic animals to Remote Oceania. Biol Invasions 11, 1503–1519 (2009).
Society*	Society Islands	877	925	829	8	Wilmshurst, J. M., Hunt, T. L., Lipo, C. P. & Anderson, A. J. High-precision radiocarbon dating shows recent and rapid initial human colonization of East Polynesia. Proceedings of the National Academy of Sciences of the United States of America 108, 1815–1820 (2011).
Socotra*	Socotra, and Khuriya Muriya Islands	11418	15616	7220	45	Cerný, V. et al. Out of Arabia-the settlement of island Soqotra as revealed by mitochondrial and Y chromosome genetic diversity. Am J Phys Anthropol 138, 439–447 (2009).
Solomon*	Solomon Islands	28740	29020	28460	46	Wickler, S. & Spriggs, M. Pleistocene human occupation of the Solomon Islands, Melanesia. Antiquity 62, 703–706 (1988).
Sulawesi	Sulawesi	40700	41570	39860	47	Aubert, M. et al. Pleistocene cave art from Sulawesi, Indonesia. Nature 514, 223–227 (2014).
Tonga*	Tonga, and Niue Islands	2838	2846	2830	48	Burley, D., Weisler, M. I. & Zhao, J. High Precision U/Th Dating of First Polynesian Settlement. PLOS ONE 7, e48769 (2012).
Tuamotu*	Tuamotu Archipelago	850	950	750	49	Lilley, I., Allen, M., Clark, G. & Irwin, G. Early human expansion and innovation in the Pacific: Thematic Study. (ICOMOS, 2010).
Tuvalu*	Tuvalu, and Rotuma Islands	2100	2200	2000	44	Anderson, A. The rat and the octopus: initial human colonization and the prehistoric introduction of domestic animals to Remote Oceania. Biol Invasions 11, 1503–1519 (2009).
Ulleungdo	Ulleungdo	1438	1449	1350	50	Mills, S. & Park, S.-H. A Mysterious Island in the Digital Age: Technology and Musical Life on Ulleungdo, South Korea. Ethnomusicology Forum 22, 160–187 (2013).
Vanuatu	Vanuatu	3000	3100	2900	51	Bedford, S. & Spriggs, M. The Archaeology of Vanuatu: 3,000 Years of History across Islands of Ash and Coral. in The Oxford Handbook of Prehistoric Oceania (eds. Cochrane, E. E. & Hunt, T. L.) (Oxford University Press, 2018). doi:10.1093/oxfordhb/9780199925070.013.015.
Wake*	Wake Island	1382	2080	684	52	Olson, S. L. & Rauzon, M. J. The Extinct Wake Island Rail Gallirallus wakensis: A Comprehensive Species Account Based on Museum Specimens and Archival Records. wils 123, 663–689 (2011).
Wallis*	Wallis, and Futuna Islands	2775	2800	2750	53	Sand, C. A View from the West: Samoa in the Culture History of `Uvea (Wallis) and Futuna (Western Polynesia). (2006).
Windward*	Windward and Leeward Islands	5000	6000	4000	17	Kouvari, M. & van der Geer, A. A. E. Biogeography of extinction: The demise of insular mammals from the Late Pleistocene till today. Palaeogeography, Palaeoclimatology, Palaeoecology 505, 295–304 (2018).
Yucatan*	Yucatan, and Bay Islands	2300	NA	NA	54	Gompper, M. E., Petrites, A. E. & Lyman, R. L. Cozumel Island fox (Urocyon sp.) dwarfism and possible divergence history based on subfossil bones. Journal of Zoology 270, 72–77 (2006).
Zanzibar*	Zanzibar Archipelago	1364	1421	1307	55	Skoglund, P. et al. Reconstructing Prehistoric African Population Structure. Cell 171, 59-71.e21 (2017).

## Sheet: Supplementary Data 3
Predictor	Description	Included	Aggregation	Transformation	Reference	Full reference(s)
Research effort	The number of eligible-publications referring to biological fossils per archipelago	Yes		log(x + 1)	See Methods
Isolation distance	The shortest distance from the island’s mass centroid to the nearest mainland coast	Yes	Min	log	56	Weigelt, P., Jetz, W. & Kreft, H. Bioclimatic and physical characterization of the world’s islands. Proceedings of the National Academy of Sciences of the United States of America 110, 15307–15312 (2013).
Surrounding landmass	Sum of the proportions of landmass within buffer distances of 100, 1,000 and 10,000 km around each island perimeter	No	Median		56,57	Weigelt, P., Jetz, W. & Kreft, H. Bioclimatic and physical characterization of the world’s islands. Proceedings of the National Academy of Sciences of the United States of America 110, 15307–15312 (2013) Weigelt, P. & Kreft, H. Quantifying island isolation - insights from global patterns of insular plant species richness. Ecography 36, 417–429 (2013).
Elevation	Maximum elevation above sea level per island	Yes	Max	log	56,58	Weigelt, P., Jetz, W. & Kreft, H. Bioclimatic and physical characterization of the world’s islands. Proceedings of the National Academy of Sciences of the United States of America 110, 15307–15312 (2013) Hijmans, R. J., Cameron, S. E., Parra, J. L., Jones, P. G. & Jarvis, A. Very high resolution interpolated climate surfaces for global land areas. International Journal of Climatology 25, 1965–197…
Temperature	Maximum annual mean temperature (BIO1) per island	Yes	Max		56,58	Weigelt, P., Jetz, W. & Kreft, H. Bioclimatic and physical characterization of the world’s islands. Proceedings of the National Academy of Sciences of the United States of America 110, 15307–15312 (2013) Hijmans, R. J., Cameron, S. E., Parra, J. L., Jones, P. G. & Jarvis, A. Very high resolution interpolated climate surfaces for global land areas. International Journal of Climatology 25, 1965–197…
Precipitation	Maximum annual precipitation (BIO12) per island	Yes	Max		56,58	Weigelt, P., Jetz, W. & Kreft, H. Bioclimatic and physical characterization of the world’s islands. Proceedings of the National Academy of Sciences of the United States of America 110, 15307–15312 (2013) Hijmans, R. J., Cameron, S. E., Parra, J. L., Jones, P. G. & Jarvis, A. Very high resolution interpolated climate surfaces for global land areas. International Journal of Climatology 25, 1965–197…
Temperature variability	Minimum annual temperature range (BIO7) per island	Yes	Min		56,58	Weigelt, P., Jetz, W. & Kreft, H. Bioclimatic and physical characterization of the world’s islands. Proceedings of the National Academy of Sciences of the United States of America 110, 15307–15312 (2013) Hijmans, R. J., Cameron, S. E., Parra, J. L., Jones, P. G. & Jarvis, A. Very high resolution interpolated climate surfaces for global land areas. International Journal of Climatology 25, 1965–197…
Precipitation variability	Minimum coefficient of variation in monthly precipitation (BIO15) per island	Yes	Min		56,58	Weigelt, P., Jetz, W. & Kreft, H. Bioclimatic and physical characterization of the world’s islands. Proceedings of the National Academy of Sciences of the United States of America 110, 15307–15312 (2013) Hijmans, R. J., Cameron, S. E., Parra, J. L., Jones, P. G. & Jarvis, A. Very high resolution interpolated climate surfaces for global land areas. International Journal of Climatology 25, 1965–197…
Archipelago plant richness	Predicted species richness of native vascular plants per island	Yes	Median	log	56	Weigelt, P., Jetz, W. & Kreft, H. Bioclimatic and physical characterization of the world’s islands. Proceedings of the National Academy of Sciences of the United States of America 110, 15307–15312 (2013).
Total area	Summed contemporary (as paleo-area was unavailable) island area	Yes	Sum	log	56	Weigelt, P., Jetz, W. & Kreft, H. Bioclimatic and physical characterization of the world’s islands. Proceedings of the National Academy of Sciences of the United States of America 110, 15307–15312 (2013).
SD area	Standard deviation of island area across the archipelago	No	SD	log(x + 1)	56	Weigelt, P., Jetz, W. & Kreft, H. Bioclimatic and physical characterization of the world’s islands. Proceedings of the National Academy of Sciences of the United States of America 110, 15307–15312 (2013).
Native rodents	Presence-absence of native rodents under present-natural conditions	Yes			59	Faurby, S. et al. PHYLACINE 1.2: the phylogenetic atlas of mammal macroecology. Ecology 99, 2626 (2018).
Human arrival	The date of human first arrival for the archipelago	Yes		log	7–55	Chaubey, G. & Endicott, P. The Andaman islanders in a regional genetic context: reexamining the evidence for an early peopling of the archipelago from south Asia. Human Biology 85, 153–172 (2013). Wilmshurst, J. M., Hunt, T. L., Lipo, C. P. & Anderson, A. J. High-precision radiocarbon dating shows recent and rapid initial human colonization of East Polynesia. Proceedings of the National Academy o…
Endemic birds	The number of bird species endemic to the archipelago (including extant and observed extinct endemic birds)	Yes		log(x + 1)	See Methods

## Sheet: Supplementary Data 4
Predictor	Coefficient	Standard error	Partial R2
Research effort	0.69	0.16	0.26
Isolation distance	0.22	0.18	0.03
Elevation	0.25	0.2	0.03
Temperature	0.19	0.15	0.03
Precipitation	-0.15	0.17	0.01
Temperature variability	0.04	0.16	0
Precipitation variability	-0.04	0.13	0
Archipelago plant richness	0.1	0.16	0.01
Total area	0.16	0.24	0.01
Native rodents	-0.2	0.15	0.03
Human arrival	-0.4	0.14	0.13
Endemic non-passerines	0.09	0.18	0
Total area:research effort	0.01	0.12	0

## Sheet: Supplementary Data 5
Predictor	Description	Transformation	Reference	Full reference
Elevation	Elevational range (maximum – minimum)	log(x + 1)	60	Farr, T. G. et al. The shuttle radar topography mission. Reviews of Geophysics 45, 1–33 (2007).
Temperature	Maximum annual mean temperature (BIO1)		58	Hijmans, R. J., Cameron, S. E., Parra, J. L., Jones, P. G. & Jarvis, A. Very high resolution interpolated climate surfaces for global land areas. International Journal of Climatology 25, 1965–1978 (2005).
Precipitation	Maximum annual precipitation (BIO12)		58	Hijmans, R. J., Cameron, S. E., Parra, J. L., Jones, P. G. & Jarvis, A. Very high resolution interpolated climate surfaces for global land areas. International Journal of Climatology 25, 1965–1978 (2005).
Temperature variability	Minimum annual temperature range (BIO7)		58	Hijmans, R. J., Cameron, S. E., Parra, J. L., Jones, P. G. & Jarvis, A. Very high resolution interpolated climate surfaces for global land areas. International Journal of Climatology 25, 1965–1978 (2005).
Precipitation variability	Minimum coefficient of variation in monthly precipitation (BIO15)		58	Hijmans, R. J., Cameron, S. E., Parra, J. L., Jones, P. G. & Jarvis, A. Very high resolution interpolated climate surfaces for global land areas. International Journal of Climatology 25, 1965–1978 (2005).

## Sheet: Supplementary Data 6
Predictor	Spatial model		Non-spatial model
	Coefficient	Standard error	Coefficient	Standard error
Elevation	0.06	0.002	0.06	0.004
Temperature	-0.04	0.004	-0.01	0.009
Precipitation	0.22	0.002	0.21	0.005
Temperature variability	-0.21	0.004	-0.23	0.009
Precipitation variability	0.04	0.002	0.04	0.005
Residuals autocovariate	0.07	0	NA	NA
