# Supplementary material for: Undiscovered bird extinctions obscure the true magnitude of human-driven extinction waves
Source: Nat Commun. 2023 Dec 19;14:8116. doi: 10.1038/s41467-023-43445-2 (PMC10730700; doi:10.1038/s41467-023-43445-2)
Supplement: Supplementary file 6 — Source Data [file 41467_2023_43445_MOESM6_ESM.xlsx]

## Sheet: Fig. 2a
n (y-axis)	grp (x-axis)
1527	total		Notes
1402	total		total = "Total", hist = "Observed", pre_kno = "Fossil", pre_un = "Undiscovered"
1449	total
1438	total
1360	total
1405	total
1384	total
1516	total
1453	total
1430	total
1445	total
1459	total
1536	total
1435	total
1474	total
1344	total
1299	total
1379	total
1389	total
1476	total
1424	total
1451	total
1331	total
1364	total
1403	total
1385	total
1462	total
1487	total
1438	total
1461	total
1384	total
1345	total
1424	total
1427	total
1486	total
1337	total
1392	total
1340	total
1342	total
1471	total
1317	total
1449	total
1546	total
1364	total
1461	total
1480	total
1380	total
1408	total
1327	total
1417	total
1425	total
1453	total
1485	total
1426	total
1457	total
1437	total
1421	total
1399	total
1549	total
1410	total
1490	total
1379	total
1447	total
1458	total
1442	total
1414	total
1443	total
1498	total
1499	total
1419	total
1404	total
1355	total
1350	total
1441	total
1426	total
1584	total
1382	total
1449	total
1513	total
1488	total
1460	total
1486	total
1357	total
1475	total
1392	total
1537	total
1520	total
1438	total
1503	total
1412	total
1429	total
1345	total
1404	total
1446	total
1351	total
1509	total
1467	total
1369	total
1429	total
1332	total
1496	total
1307	total
1409	total
1433	total
1385	total
1412	total
1426	total
1468	total
1510	total
1485	total
1387	total
1518	total
1415	total
1384	total
1448	total
1357	total
1385	total
1502	total
1446	total
1439	total
1409	total
1409	total
1516	total
1437	total
1383	total
1489	total
1430	total
1409	total
1407	total
1483	total
1431	total
1449	total
1392	total
1347	total
1486	total
1331	total
1391	total
1331	total
1381	total
1408	total
1529	total
1547	total
1352	total
1384	total
1359	total
1502	total
1437	total
1495	total
1393	total
1402	total
1492	total
1482	total
1321	total
1473	total
1395	total
1488	total
1371	total
1385	total
1350	total
1476	total
1406	total
1452	total
1468	total
1498	total
1451	total
1419	total
1419	total
1423	total
1523	total
1385	total
1438	total
1357	total
1358	total
1480	total
1490	total
1409	total
1424	total
1501	total
1343	total
1502	total
1404	total
1453	total
1465	total
1519	total
1476	total
1335	total
1513	total
1445	total
1377	total
1450	total
1548	total
1518	total
1479	total
1382	total
1395	total
1471	total
1456	total
1555	total
1496	total
1420	total
1439	total
1421	total
1464	total
1428	total
1440	total
1420	total
1396	total
1287	total
1465	total
1434	total
1492	total
1392	total
1405	total
1390	total
1343	total
1461	total
1398	total
1364	total
1324	total
1476	total
1421	total
1416	total
1512	total
1462	total
1460	total
1416	total
1511	total
1467	total
1413	total
1493	total
1383	total
1389	total
1458	total
1501	total
1408	total
1365	total
1447	total
1465	total
1382	total
1476	total
1493	total
1372	total
1402	total
1406	total
1379	total
1376	total
1346	total
1397	total
1390	total
1412	total
1332	total
1407	total
1460	total
1466	total
1355	total
1380	total
1430	total
1344	total
1451	total
1453	total
1391	total
1426	total
1460	total
1443	total
1327	total
1387	total
1482	total
1507	total
1442	total
1442	total
1539	total
1408	total
1345	total
1419	total
1446	total
1462	total
1430	total
1442	total
1481	total
1401	total
1398	total
1342	total
1435	total
1402	total
1422	total
1420	total
1491	total
1471	total
1401	total
1457	total
1416	total
1492	total
1414	total
1440	total
1473	total
1384	total
1401	total
1461	total
1371	total
1375	total
1438	total
1535	total
1456	total
1498	total
1403	total
1399	total
1388	total
1410	total
1411	total
1401	total
1371	total
1367	total
1327	total
1451	total
1392	total
1483	total
1417	total
1475	total
1545	total
1426	total
1481	total
1496	total
1383	total
1422	total
1403	total
1475	total
1371	total
1440	total
1464	total
1373	total
1465	total
1528	total
1412	total
1351	total
1404	total
1435	total
1557	total
1528	total
1419	total
1506	total
1435	total
1420	total
1447	total
1482	total
1389	total
1454	total
1437	total
1461	total
1437	total
1472	total
1475	total
1392	total
1498	total
1462	total
1497	total
1494	total
1388	total
1475	total
1484	total
1421	total
1511	total
1613	total
1388	total
1363	total
1349	total
1396	total
1386	total
1514	total
1455	total
1330	total
1421	total
1374	total
1448	total
1411	total
1406	total
1417	total
1513	total
1400	total
1340	total
1461	total
1338	total
1369	total
1459	total
1313	total
1359	total
1409	total
1401	total
1434	total
1470	total
1429	total
1446	total
1436	total
1392	total
1573	total
1439	total
1489	total
1483	total
1453	total
1436	total
1384	total
1374	total
1326	total
1542	total
1423	total
1396	total
1397	total
1433	total
1423	total
1398	total
1425	total
1438	total
1387	total
1420	total
1489	total
1387	total
1410	total
1462	total
1544	total
1462	total
1467	total
1473	total
1396	total
1531	total
1395	total
1466	total
1335	total
1442	total
1395	total
1402	total
1403	total
1426	total
1532	total
1413	total
1375	total
1502	total
1442	total
1435	total
1465	total
1404	total
1329	total
1463	total
1440	total
1372	total
1408	total
1395	total
1408	total
1515	total
1432	total
1404	total
1463	total
1377	total
1464	total
1631	total
1433	total
1426	total
1401	total
1419	total
1477	total
1561	total
1367	total
1382	total
1498	total
1487	total
1431	total
1501	total
1330	total
1352	total
1346	total
1303	total
1429	total
1412	total
1452	total
1511	total
1434	total
1331	total
1391	total
1449	total
1424	total
1455	total
1409	total
1474	total
1453	total
1394	total
1393	total
1381	total
1452	total
1389	total
1443	total
1488	total
1398	total
1544	total
1406	total
1489	total
1423	total
1445	total
1447	total
1586	total
1372	total
1496	total
1374	total
1430	total
1510	total
1504	total
1432	total
1410	total
1402	total
1406	total
1393	total
1363	total
1367	total
1497	total
1423	total
1444	total
1402	total
1366	total
1438	total
1448	total
1529	total
1429	total
1444	total
1360	total
1426	total
1382	total
1481	total
1345	total
1466	total
1483	total
1577	total
1495	total
1444	total
1391	total
1463	total
1400	total
1438	total
1388	total
1418	total
1456	total
1358	total
1410	total
1450	total
1456	total
1398	total
1402	total
1470	total
1459	total
1452	total
1465	total
1364	total
1470	total
1475	total
1445	total
1497	total
1446	total
1450	total
1384	total
1433	total
1429	total
1410	total
1499	total
1441	total
1404	total
1393	total
1307	total
1458	total
1603	total
1511	total
1408	total
1328	total
1525	total
1367	total
1408	total
1422	total
1414	total
1363	total
1493	total
1424	total
1420	total
1450	total
1339	total
1389	total
1442	total
1515	total
1428	total
1524	total
1464	total
1477	total
1522	total
1360	total
1349	total
1387	total
1356	total
1459	total
1364	total
1383	total
1391	total
1358	total
1569	total
1474	total
1465	total
1410	total
1406	total
1413	total
1335	total
1344	total
1343	total
1405	total
1491	total
1426	total
1402	total
1453	total
1410	total
1354	total
1316	total
1435	total
1403	total
1381	total
1458	total
1572	total
1403	total
1489	total
1411	total
1505	total
1452	total
1328	total
1502	total
1485	total
1354	total
1472	total
1470	total
1471	total
1396	total
1377	total
1389	total
1440	total
1417	total
1470	total
1485	total
1380	total
1418	total
1437	total
1505	total
1482	total
1422	total
1400	total
1356	total
1468	total
1376	total
1535	total
1435	total
1475	total
1364	total
1360	total
1414	total
1449	total
1362	total
1390	total
1438	total
1387	total
1330	total
1409	total
1348	total
1399	total
1508	total
1474	total
1461	total
1543	total
1473	total
1504	total
1365	total
1442	total
1446	total
1501	total
1431	total
1457	total
1460	total
1449	total
1491	total
1532	total
1456	total
1440	total
1345	total
1339	total
1328	total
1382	total
1384	total
1463	total
1341	total
1443	total
1458	total
1485	total
1445	total
1568	total
1460	total
1512	total
1383	total
1526	total
1420	total
1411	total
1379	total
1390	total
1548	total
1323	total
1371	total
1370	total
1423	total
1471	total
1526	total
1396	total
1404	total
1505	total
1475	total
1538	total
1449	total
1432	total
1389	total
1285	total
1512	total
1419	total
1527	total
1385	total
1470	total
1476	total
1560	total
1443	total
1464	total
1312	total
1313	total
1386	total
1418	total
1474	total
1397	total
1498	total
1408	total
1477	total
1466	total
1438	total
1480	total
1441	total
1447	total
1469	total
1540	total
1422	total
1362	total
1450	total
1501	total
1387	total
1446	total
1359	total
1478	total
1511	total
1472	total
1435	total
1477	total
1388	total
1431	total
1425	total
1340	total
1377	total
1484	total
1485	total
1466	total
1515	total
1449	total
1545	total
1468	total
1438	total
1405	total
1393	total
1477	total
1423	total
1406	total
1436	total
1570	total
1453	total
1408	total
1538	total
1447	total
1472	total
1432	total
1511	total
1400	total
1348	total
1424	total
1424	total
1490	total
1360	total
1418	total
1366	total
1452	total
1502	total
1457	total
1424	total
1365	total
1381	total
1316	total
1496	total
1439	total
1386	total
1460	total
1442	total
1348	total
1330	total
1461	total
1482	total
1371	total
1419	total
1486	total
1451	total
1349	total
1460	total
1444	total
1483	total
1454	total
1406	total
1495	total
1442	total
1401	total
1499	total
1409	total
1460	total
1376	total
1405	total
1392	total
1487	total
1388	total
1411	total
1374	total
1466	total
1479	total
1461	total
1399	total
1510	total
1316	total
1335	total
1415	total
1433	total
1647	total
1400	total
1427	total
1357	total
1484	total
1566	total
1424	total
1496	total
1406	total
1443	total
1361	total
1528	total
1479	total
1544	total
1351	total
1422	total
1449	total
1414	total
1427	total
1392	total
1396	total
1413	total
1376	total
1445	total
1454	total
1470	total
1540	total
1445	total
1392	total
1455	total
1403	total
1480	total
1353	total
1315	total
1459	total
1506	total
1393	total
1333	total
1401	total
1316	total
1357	total
1511	total
1453	total
1478	total
1342	total
1375	total
1472	total
1470	total
1465	total
1404	total
1330	total
1461	total
1436	total
1504	total
1425	total
1449	total
1465	total
1434	total
1458	total
1388	total
1244	total
1416	total
1449	total
1431	total
1528	total
1354	total
1577	total
1448	total
1358	total
1401	total
1469	total
1417	total
1463	total
1404	total
1392	total
1360	total
1421	total
1384	total
1491	total
1417	total
1425	total
1404	total
1409	total
1535	total
1431	total
1426	total
1490	total
1468	total
1364	total
1526	total
1420	total
1523	total
1415	total
1405	total
1454	total
1421	total
1278	total
1430	total
1358	total
1408	total
1478	total
1455	total
1441	total
1421	total
1285	total
1382	total
1331	total
1470	total
1304	total
1422	total
1369	total
1408	total
1402	total
1522	total
1414	total
1367	total
1451	total
1401	total
1446	total
1439	total
1328	total
1395	total
1383	total
1419	total
1441	total
1382	total
1386	total
1348	total
1367	total
1446	total
1442	total
1560	total
1453	total
1355	total
1420	total
1428	total
1402	total
1505	total
1366	total
1360	total
1339	total
1455	total
1462	total
1442	total
1426	total
1443	total
1428	total
1494	total
1440	total
1461	total
1427	total
1446	total
1409	total
1431	total
1495	total
1450	total
1460	total
1431	total
1466	total
1445	total
1376	total
1414	total
1481	total
1525	total
229	hist
226	hist
231	hist
222	hist
219	hist
219	hist
222	hist
229	hist
228	hist
224	hist
227	hist
231	hist
231	hist
221	hist
227	hist
223	hist
227	hist
230	hist
225	hist
231	hist
224	hist
226	hist
220	hist
228	hist
224	hist
225	hist
227	hist
218	hist
224	hist
224	hist
220	hist
221	hist
222	hist
226	hist
229	hist
225	hist
226	hist
223	hist
225	hist
222	hist
221	hist
225	hist
225	hist
228	hist
228	hist
223	hist
225	hist
223	hist
225	hist
223	hist
224	hist
232	hist
225	hist
226	hist
229	hist
224	hist
229	hist
224	hist
226	hist
224	hist
226	hist
220	hist
228	hist
224	hist
227	hist
222	hist
233	hist
222	hist
225	hist
224	hist
221	hist
231	hist
226	hist
222	hist
226	hist
226	hist
226	hist
227	hist
227	hist
222	hist
225	hist
227	hist
226	hist
223	hist
220	hist
230	hist
230	hist
221	hist
225	hist
225	hist
227	hist
222	hist
226	hist
224	hist
225	hist
225	hist
223	hist
225	hist
224	hist
225	hist
225	hist
221	hist
228	hist
229	hist
223	hist
223	hist
224	hist
226	hist
220	hist
225	hist
225	hist
228	hist
221	hist
228	hist
225	hist
225	hist
225	hist
231	hist
228	hist
229	hist
227	hist
221	hist
223	hist
224	hist
227	hist
230	hist
224	hist
224	hist
226	hist
225	hist
230	hist
220	hist
227	hist
227	hist
222	hist
225	hist
225	hist
228	hist
228	hist
233	hist
223	hist
226	hist
224	hist
228	hist
230	hist
227	hist
224	hist
228	hist
221	hist
230	hist
229	hist
224	hist
221	hist
227	hist
222	hist
221	hist
224	hist
226	hist
229	hist
223	hist
221	hist
227	hist
226	hist
228	hist
222	hist
224	hist
226	hist
221	hist
229	hist
228	hist
229	hist
222	hist
219	hist
219	hist
229	hist
220	hist
224	hist
224	hist
228	hist
226	hist
226	hist
225	hist
228	hist
228	hist
232	hist
219	hist
231	hist
226	hist
221	hist
227	hist
229	hist
230	hist
225	hist
226	hist
221	hist
227	hist
228	hist
225	hist
222	hist
225	hist
224	hist
228	hist
226	hist
226	hist
224	hist
230	hist
223	hist
227	hist
222	hist
221	hist
224	hist
226	hist
221	hist
221	hist
228	hist
220	hist
230	hist
227	hist
224	hist
226	hist
220	hist
229	hist
227	hist
226	hist
231	hist
228	hist
225	hist
222	hist
228	hist
222	hist
224	hist
227	hist
226	hist
225	hist
226	hist
227	hist
230	hist
227	hist
227	hist
228	hist
227	hist
219	hist
220	hist
229	hist
228	hist
223	hist
224	hist
225	hist
223	hist
221	hist
224	hist
224	hist
229	hist
224	hist
226	hist
223	hist
229	hist
226	hist
226	hist
224	hist
220	hist
223	hist
227	hist
221	hist
224	hist
227	hist
223	hist
224	hist
224	hist
222	hist
227	hist
223	hist
228	hist
223	hist
228	hist
226	hist
224	hist
224	hist
230	hist
224	hist
226	hist
225	hist
220	hist
222	hist
225	hist
222	hist
224	hist
218	hist
225	hist
229	hist
218	hist
225	hist
228	hist
223	hist
229	hist
234	hist
226	hist
226	hist
225	hist
227	hist
227	hist
221	hist
227	hist
223	hist
228	hist
225	hist
222	hist
227	hist
225	hist
231	hist
219	hist
222	hist
226	hist
226	hist
223	hist
221	hist
221	hist
226	hist
222	hist
227	hist
223	hist
228	hist
224	hist
222	hist
226	hist
225	hist
221	hist
228	hist
230	hist
227	hist
219	hist
229	hist
225	hist
223	hist
228	hist
227	hist
224	hist
225	hist
225	hist
228	hist
227	hist
224	hist
229	hist
224	hist
227	hist
230	hist
230	hist
224	hist
227	hist
223	hist
224	hist
231	hist
226	hist
227	hist
223	hist
226	hist
218	hist
223	hist
228	hist
226	hist
226	hist
223	hist
228	hist
218	hist
221	hist
223	hist
226	hist
217	hist
223	hist
226	hist
229	hist
225	hist
228	hist
225	hist
225	hist
224	hist
231	hist
222	hist
220	hist
224	hist
231	hist
228	hist
230	hist
231	hist
219	hist
222	hist
224	hist
224	hist
220	hist
226	hist
225	hist
223	hist
229	hist
222	hist
226	hist
228	hist
225	hist
223	hist
226	hist
220	hist
225	hist
222	hist
226	hist
221	hist
215	hist
228	hist
224	hist
226	hist
226	hist
227	hist
226	hist
220	hist
226	hist
226	hist
221	hist
222	hist
220	hist
231	hist
226	hist
225	hist
231	hist
225	hist
227	hist
229	hist
224	hist
221	hist
225	hist
229	hist
224	hist
223	hist
227	hist
222	hist
224	hist
225	hist
223	hist
224	hist
222	hist
222	hist
225	hist
226	hist
231	hist
220	hist
223	hist
221	hist
223	hist
225	hist
226	hist
227	hist
230	hist
232	hist
223	hist
225	hist
225	hist
222	hist
222	hist
229	hist
226	hist
224	hist
226	hist
220	hist
225	hist
222	hist
225	hist
226	hist
231	hist
223	hist
225	hist
221	hist
223	hist
224	hist
224	hist
221	hist
227	hist
229	hist
225	hist
228	hist
226	hist
225	hist
223	hist
225	hist
221	hist
228	hist
226	hist
226	hist
224	hist
226	hist
221	hist
223	hist
223	hist
229	hist
221	hist
224	hist
223	hist
223	hist
226	hist
223	hist
226	hist
229	hist
224	hist
224	hist
220	hist
228	hist
231	hist
223	hist
223	hist
226	hist
227	hist
227	hist
226	hist
222	hist
225	hist
222	hist
228	hist
226	hist
226	hist
227	hist
224	hist
223	hist
222	hist
222	hist
229	hist
225	hist
224	hist
230	hist
217	hist
229	hist
225	hist
223	hist
225	hist
226	hist
225	hist
229	hist
225	hist
230	hist
227	hist
225	hist
219	hist
229	hist
221	hist
227	hist
229	hist
228	hist
226	hist
221	hist
222	hist
227	hist
229	hist
222	hist
222	hist
213	hist
225	hist
224	hist
226	hist
230	hist
224	hist
225	hist
226	hist
227	hist
229	hist
225	hist
232	hist
230	hist
226	hist
226	hist
224	hist
226	hist
226	hist
223	hist
226	hist
224	hist
222	hist
224	hist
223	hist
230	hist
225	hist
230	hist
228	hist
225	hist
220	hist
221	hist
222	hist
226	hist
226	hist
223	hist
224	hist
229	hist
227	hist
223	hist
222	hist
223	hist
222	hist
227	hist
229	hist
227	hist
225	hist
226	hist
229	hist
217	hist
226	hist
222	hist
225	hist
226	hist
226	hist
224	hist
228	hist
220	hist
229	hist
219	hist
227	hist
225	hist
223	hist
227	hist
217	hist
227	hist
226	hist
229	hist
222	hist
231	hist
223	hist
220	hist
220	hist
227	hist
224	hist
225	hist
224	hist
224	hist
228	hist
226	hist
222	hist
223	hist
224	hist
223	hist
222	hist
228	hist
225	hist
222	hist
227	hist
224	hist
223	hist
222	hist
225	hist
225	hist
223	hist
227	hist
227	hist
222	hist
225	hist
224	hist
228	hist
227	hist
226	hist
226	hist
229	hist
228	hist
222	hist
219	hist
224	hist
224	hist
221	hist
225	hist
219	hist
219	hist
232	hist
225	hist
230	hist
226	hist
233	hist
226	hist
223	hist
224	hist
225	hist
218	hist
224	hist
226	hist
223	hist
219	hist
222	hist
228	hist
224	hist
226	hist
225	hist
223	hist
225	hist
230	hist
227	hist
222	hist
228	hist
221	hist
219	hist
224	hist
230	hist
228	hist
226	hist
226	hist
224	hist
222	hist
229	hist
221	hist
221	hist
227	hist
221	hist
231	hist
217	hist
222	hist
228	hist
222	hist
221	hist
222	hist
225	hist
229	hist
225	hist
222	hist
221	hist
223	hist
227	hist
223	hist
223	hist
225	hist
224	hist
222	hist
225	hist
227	hist
229	hist
228	hist
229	hist
223	hist
222	hist
224	hist
228	hist
220	hist
229	hist
225	hist
227	hist
223	hist
227	hist
226	hist
223	hist
227	hist
221	hist
222	hist
233	hist
228	hist
225	hist
220	hist
219	hist
224	hist
225	hist
229	hist
229	hist
217	hist
229	hist
228	hist
218	hist
223	hist
227	hist
229	hist
221	hist
227	hist
229	hist
227	hist
218	hist
226	hist
224	hist
229	hist
225	hist
225	hist
227	hist
229	hist
227	hist
227	hist
225	hist
224	hist
234	hist
228	hist
227	hist
226	hist
222	hist
222	hist
223	hist
228	hist
227	hist
225	hist
227	hist
223	hist
228	hist
225	hist
224	hist
233	hist
220	hist
229	hist
226	hist
228	hist
220	hist
226	hist
226	hist
225	hist
221	hist
222	hist
227	hist
225	hist
223	hist
225	hist
221	hist
224	hist
224	hist
224	hist
224	hist
227	hist
227	hist
224	hist
226	hist
230	hist
226	hist
220	hist
221	hist
223	hist
228	hist
227	hist
228	hist
228	hist
222	hist
224	hist
226	hist
225	hist
225	hist
223	hist
226	hist
225	hist
229	hist
225	hist
220	hist
228	hist
226	hist
224	hist
223	hist
228	hist
221	hist
227	hist
228	hist
221	hist
228	hist
222	hist
221	hist
221	hist
224	hist
229	hist
230	hist
225	hist
221	hist
227	hist
226	hist
225	hist
229	hist
223	hist
221	hist
224	hist
226	hist
226	hist
222	hist
228	hist
228	hist
228	hist
224	hist
223	hist
228	hist
224	hist
230	hist
226	hist
229	hist
224	hist
230	hist
225	hist
224	hist
227	hist
226	hist
221	hist
227	hist
223	hist
228	hist
229	hist
224	hist
223	hist
227	hist
224	hist
226	hist
222	hist
226	hist
227	hist
224	hist
225	hist
229	hist
221	hist
226	hist
227	hist
225	hist
227	hist
222	hist
225	hist
221	hist
221	hist
229	hist
225	hist
224	hist
228	hist
229	hist
221	hist
221	hist
224	hist
221	hist
226	hist
226	hist
228	hist
226	hist
221	hist
219	hist
226	hist
225	hist
222	hist
227	hist
227	hist
228	hist
223	hist
223	hist
228	hist
226	hist
230	hist
229	hist
225	hist
227	hist
226	hist
224	hist
226	hist
228	hist
219	hist
227	hist
232	hist
230	hist
228	hist
225	hist
224	hist
229	hist
224	hist
225	hist
225	hist
224	hist
225	hist
222	hist
222	hist
223	hist
222	hist
221	hist
222	hist
227	hist
232	hist
221	hist
228	hist
225	hist
224	hist
228	hist
228	hist
222	hist
224	hist
222	hist
223	hist
226	hist
229	hist
224	hist
231	hist
230	hist
218	hist
228	hist
226	hist
224	hist
226	hist
228	hist
223	hist
229	hist
230	hist
219	hist
228	hist
225	hist
228	hist
225	hist
229	hist
221	hist
223	hist
229	hist
228	hist
223	hist
227	hist
231	hist
225	hist
224	hist
222	hist
224	hist
222	hist
224	hist
227	hist
221	hist
[truncated: 2,001 more rows]

## Sheet: Fig. 2b
Archip	mean_long_re	mean_lat	hist	pre_kno	pre_un	total
Andaman*	92.9696	11.191	0	0	5	5		Notes
Auckland*	166.097	-50.7372	1	0	4	5		total = "Total", hist = "Observed", pre_kno = "Fossil", pre_un = "Undiscovered"
Austral*	211.958	-24.6039	1	5	21	27
Azores	-27.2726	38.3438	0	11	23	34
Bahamas*	283.727	24.0368	1	8	8	17
Balearic*	2.90918	39.5724	0	3	3	6
Nauru*	167.552	-0.606359	0	0	7	7
Yucatan*	273.273	19.3063	1	0	6	7
Bismarck*	150.574	-4.9244	0	7	24	31
Bonin*	141.681	25.6857	3	0	3	6
Channel*	240.645	33.6369	0	0	2	2
Canaries*	-15.7919	28.763	1	17	13	31
Caroline*	151.741	7.37821	0	0	9	9
Chiloe*	285.292	-43.6024	0	0	9	9
Comoro*	43.9587	-12.0667	0	0	5	5
Cook*	201.37	-20.7611	1	8	24	33
Sardinia*	9.08444	40.6188	0	5	3	8
Cuba*	281.126	21.3045	6	29	13	48
Cyprus	33.2266	35.0504	0	0	2	2
Derawan*	118.573	2.20909	0	0	4	4
Easter*	250.645	-27.1197	0	7	20	27
Falkland*	300.611	-51.7408	0	1	4	5
Fiji*	178.499	-17.4698	1	8	29	38
Gambier*	224.267	-22.0825	3	1	10	14
Gilbert*	174.115	0.332214	0	0	10	10
Greek*	25.2857	35.8325	0	1	2	3
Gulf*	246.83	29.0408	0	0	10	10
Hawaii	203.66	20.2426	32	65	68	165
Hispaniola*	289.265	18.8334	0	16	2	18
Izu*	139.517	34.0319	0	0	7	7
Kermadec*	182.071	-29.266	0	0	5	5
Pohnpei*	159.37	6.50251	2	0	7	9
Kurile*	149.736	46.1058	0	0	5	5
Maldives*	73.3038	2.34183	0	0	8	8
Leeward Antilles	291.814	12.1302	0	0	4	4
Lesser Sunda*	122.46	-8.88907	0	2	3	5
Line*	204.653	-4.72892	1	0	6	7
Louisiade*	153.147	-10.4508	0	0	10	10
Madagascar	46.6985	-19.3764	2	12	2	16
Maluku*	128.361	-1.48901	0	0	5	5
Mariana*	145.167	14.6155	7	16	45	68
Marquesas	220.44	-9.37504	6	14	47	67
Marshall*	171.498	7.06571	0	0	5	5
Moneron*	141.233	46.2546	0	0	5	5
New Caledonia	165.7	-21.3066	4	13	9	26
Vanuatu	167.623	-15.8693	2	2	9	13
Aotearoa New Zealand	172.702	-41.6732	13	36	0	49
Tonga*	186.655	-19.9731	1	15	45	61
Norfolk*	167.95	-29	4	2	11	17
Palau*	135.155	7.80528	0	0	10	10
Philippines*	123.099	11.7886	1	0	1	2
Phoenix*	188.067	-3.78847	0	0	9	9
Pitcairn*	231.677	-24.3767	0	4	12	16
Tuvalu*	177.272	-11.4282	0	0	6	6
Ryukyu*	127.693	26.7498	1	0	1	2
Sado*	138.556	38.6709	0	0	5	5
Samoan*	187.889	-13.8256	1	0	4	5
Schouten*	135.779	-0.96625	0	0	10	10
Society*	210.078	-17.4382	10	5	19	34
Socotra*	53.8359	12.5713	0	0	6	6
Solomon*	158.305	-8.14254	2	4	15	21
Sulawesi	121.387	-2.11669	1	0	2	3
Mentawai*	98.3736	-0.3333	0	0	11	11
Tuamotu*	216.005	-16.3861	0	0	7	7
Ulleungdo	130.861	37.5024	0	0	9	9
Wake*	166.636	19.2893	1	0	6	7
Wallis*	182.868	-13.7804	0	0	7	7
Windward*	298.65	15.1881	4	2	4	10
Zanzibar*	39.7545	-5.17269	0	0	10	10
Amsterdam_and_St_Paul_Islands	77.5517	-37.9643	2	0	0	2
Antipodes_and_Chatham_Islands	183.35	-44.0854	13	0	0	13
Ascension_Island	-14.367	-7.94351	2	0	0	2
Bermuda	295.235	32.3096	10	0	0	10
Fernando_de_Noronha	-32.4259	-3.85648	1	0	0	1
Galapagos_Islands	269.101	-0.549575	1	0	0	1
Gough_and_Tristan_da_Cunha_Islands	-11.4025	-38.3781	1	0	0	1
Lord_Howe_Islands	159.077	-31.553	3	0	0	3
Mascarene_Islands_and_Rodrigues	56.5768	-20.7448	41	0	0	41
Outer_Islands	46.4813	-9.50682	1	0	0	1
Revillagigedos_Islands	248.566	18.767	1	0	0	1
Saint_Helena	-5.70849	-15.9594	8	0	0	8
Seychelles	55.5392	-4.69039	2	0	0	2
West_Baja_California_Islands	241.775	29.0235	1	0	0	1
Palearctic	80	50	2	8	0	10
Nearctic	260	40	8	45	0	53
Neotropic	300	-10	10	34	0	44
Australasia	135	-25	3	10	0	13
Indo-Malay	100	20	2	1	0	3
Afrotropic	25	0	1	0	0	1

## Sheet: Fig. 3a
pred_date	pred_date_ce (x-axis)	ma_median (y-axis)	ma_low	ma_upp
-69	2019	NA	NA	NA
-68	2018	NA	NA	NA
-67	2017	NA	NA	NA
-66	2016	NA	NA	NA
-65	2015	NA	NA	NA
-64	2014	NA	NA	NA
-63	2013	NA	NA	NA
-62	2012	NA	NA	NA
-61	2011	NA	NA	NA
-60	2010	NA	NA	NA
-59	2009	NA	NA	NA
-58	2008	NA	NA	NA
-57	2007	NA	NA	NA
-56	2006	NA	NA	NA
-55	2005	NA	NA	NA
-54	2004	NA	NA	NA
-53	2003	NA	NA	NA
-52	2002	NA	NA	NA
-51	2001	NA	NA	NA
-50	2000	NA	NA	NA
-49	1999	NA	NA	NA
-48	1998	NA	NA	NA
-47	1997	NA	NA	NA
-46	1996	NA	NA	NA
-45	1995	NA	NA	NA
-44	1994	NA	NA	NA
-43	1993	NA	NA	NA
-42	1992	NA	NA	NA
-41	1991	NA	NA	NA
-40	1990	NA	NA	NA
-39	1989	NA	NA	NA
-38	1988	NA	NA	NA
-37	1987	NA	NA	NA
-36	1986	NA	NA	NA
-35	1985	NA	NA	NA
-34	1984	NA	NA	NA
-33	1983	NA	NA	NA
-32	1982	NA	NA	NA
-31	1981	NA	NA	NA
-30	1980	NA	NA	NA
-29	1979	NA	NA	NA
-28	1978	NA	NA	NA
-27	1977	NA	NA	NA
-26	1976	NA	NA	NA
-25	1975	NA	NA	NA
-24	1974	NA	NA	NA
-23	1973	NA	NA	NA
-22	1972	NA	NA	NA
-21	1971	NA	NA	NA
-20	1970	NA	NA	NA
-19	1969	6.14822e-05	5.78217e-05	6.60552e-05
-18	1968	6.14822e-05	5.78217e-05	6.60552e-05
-17	1967	6.23969e-05	5.87314e-05	6.69695e-05
-16	1966	6.23969e-05	5.87314e-05	6.69695e-05
-15	1965	6.33116e-05	5.96463e-05	6.78838e-05
-14	1964	6.33116e-05	5.96463e-05	6.78838e-05
-13	1963	6.42261e-05	6.05612e-05	6.87979e-05
-12	1962	6.51405e-05	6.05666e-05	6.97057e-05
-11	1961	6.60548e-05	6.14763e-05	7.06196e-05
-10	1960	6.6043e-05	6.14703e-05	7.06131e-05
-9	1959	6.60427e-05	6.14648e-05	7.06067e-05
-8	1958	6.60369e-05	6.14645e-05	6.97054e-05
-7	1957	6.60369e-05	6.14645e-05	6.97054e-05
-6	1956	6.60308e-05	6.23679e-05	7.06001e-05
-5	1955	6.69448e-05	6.32821e-05	7.15137e-05
-4	1954	6.78587e-05	6.41963e-05	7.24272e-05
-3	1953	6.73861e-05	6.32704e-05	7.15006e-05
-2	1952	6.73861e-05	6.32704e-05	7.15006e-05
-1	1951	6.73799e-05	6.32646e-05	7.1494e-05
0	1950	6.69197e-05	6.32473e-05	7.05872e-05
1	1949	7.51437e-05	7.05846e-05	7.87949e-05
2	1948	7.69623e-05	7.32906e-05	8.14947e-05
3	1947	7.78675e-05	7.41965e-05	8.15247e-05
4	1946	7.78676e-05	7.41965e-05	8.15247e-05
5	1945	7.88017e-05	7.51158e-05	8.24444e-05
6	1944	7.96635e-05	7.60076e-05	8.33414e-05
7	1943	7.96707e-05	7.60075e-05	8.33262e-05
8	1942	7.96709e-05	7.60077e-05	8.33336e-05
9	1941	8.14949e-05	7.78248e-05	8.51497e-05
10	1940	8.33029e-05	7.87367e-05	8.69488e-05
11	1939	8.33257e-05	7.96489e-05	8.78763e-05
12	1938	8.33182e-05	7.96487e-05	8.78601e-05
13	1937	8.14496e-05	7.68997e-05	8.51106e-05
14	1936	7.77961e-05	7.41285e-05	8.14496e-05
15	1935	7.59587e-05	7.22916e-05	7.96121e-05
16	1934	7.41352e-05	7.04614e-05	7.77749e-05
17	1933	7.5047e-05	7.13731e-05	7.86863e-05
18	1932	7.22915e-05	6.86186e-05	7.59309e-05
19	1931	7.13796e-05	6.77006e-05	7.50127e-05
20	1930	7.04357e-05	6.67768e-05	7.40809e-05
21	1929	7.13471e-05	6.76884e-05	7.49922e-05
22	1928	7.22452e-05	6.85936e-05	7.591e-05
23	1927	7.22385e-05	6.85872e-05	7.59032e-05
24	1926	7.13211e-05	6.67767e-05	7.40879e-05
25	1925	7.1334e-05	6.76821e-05	7.4992e-05
26	1924	7.49786e-05	7.13279e-05	7.8636e-05
27	1923	7.49786e-05	7.13278e-05	7.8636e-05
28	1922	7.40947e-05	7.13147e-05	7.8636e-05
29	1921	7.31701e-05	7.03908e-05	7.77109e-05
30	1920	7.4027e-05	7.03908e-05	7.77109e-05
31	1919	7.40203e-05	7.03844e-05	7.77038e-05
32	1918	7.12722e-05	6.76328e-05	7.4951e-05
33	1917	7.12754e-05	6.76328e-05	7.49718e-05
34	1916	7.12754e-05	6.76328e-05	7.4951e-05
35	1915	7.12951e-05	6.76267e-05	7.49581e-05
36	1914	7.12951e-05	6.76267e-05	7.4951e-05
37	1913	7.03522e-05	6.5799e-05	7.31366e-05
38	1912	6.85561e-05	6.48881e-05	7.21927e-05
39	1911	6.85562e-05	6.48881e-05	7.21927e-05
40	1910	6.85375e-05	6.48765e-05	7.21794e-05
41	1909	7.12627e-05	6.76205e-05	7.49238e-05
42	1908	7.12691e-05	6.76206e-05	7.49238e-05
43	1907	7.12691e-05	6.76145e-05	7.49169e-05
44	1906	7.12691e-05	6.76206e-05	7.49238e-05
45	1905	7.03588e-05	6.67038e-05	7.39935e-05
46	1904	6.94455e-05	6.57871e-05	7.30768e-05
47	1903	6.94481e-05	6.57812e-05	7.30768e-05
48	1902	6.94294e-05	6.57753e-05	7.2206e-05
49	1901	7.03427e-05	6.66857e-05	7.39598e-05
50	1900	7.03394e-05	6.66796e-05	7.3953e-05
51	1899	7.66832e-05	7.3045e-05	8.03282e-05
52	1898	7.48924e-05	7.21223e-05	7.85167e-05
53	1897	7.48986e-05	7.21157e-05	7.85167e-05
54	1896	7.48994e-05	7.21091e-05	7.85167e-05
55	1895	7.49125e-05	7.21157e-05	7.85244e-05
56	1894	7.48302e-05	7.11997e-05	7.76143e-05
57	1893	7.39217e-05	7.02773e-05	7.66978e-05
58	1892	7.39278e-05	7.02773e-05	7.67189e-05
59	1891	7.30527e-05	7.02838e-05	7.66838e-05
60	1890	7.30589e-05	7.02838e-05	7.66838e-05
61	1889	7.39556e-05	7.11804e-05	7.75794e-05
62	1888	7.39288e-05	7.1161e-05	7.75581e-05
63	1887	7.39348e-05	7.11673e-05	7.75581e-05
64	1886	7.11872e-05	6.84208e-05	7.48172e-05
65	1885	6.93559e-05	6.65965e-05	7.29925e-05
66	1884	6.93616e-05	6.65965e-05	7.29925e-05
67	1883	7.11744e-05	6.84022e-05	7.47969e-05
68	1882	7.11745e-05	6.84086e-05	7.47903e-05
69	1881	7.20838e-05	6.9318e-05	7.56988e-05
70	1880	7.209e-05	6.9318e-05	7.56988e-05
71	1879	7.11745e-05	6.84031e-05	7.47835e-05
72	1878	7.11807e-05	6.84031e-05	7.47835e-05
73	1877	6.93687e-05	6.65785e-05	7.2953e-05
74	1876	6.92766e-05	6.56521e-05	7.20313e-05
75	1875	6.92829e-05	6.5652e-05	7.20311e-05
76	1874	7.11089e-05	6.74816e-05	7.38544e-05
77	1873	7.11095e-05	6.74688e-05	7.3848e-05
78	1872	6.928e-05	6.56455e-05	7.20245e-05
79	1871	6.92802e-05	6.56469e-05	7.20312e-05
80	1870	6.92857e-05	6.56456e-05	7.20312e-05
81	1869	6.83717e-05	6.47258e-05	7.11163e-05
82	1868	6.83719e-05	6.47258e-05	7.11163e-05
83	1867	6.65784e-05	6.38106e-05	7.01886e-05
84	1866	6.74319e-05	6.38111e-05	7.01948e-05
85	1865	6.65213e-05	6.28962e-05	6.92741e-05
86	1864	6.65305e-05	6.28962e-05	6.92741e-05
87	1863	6.56165e-05	6.1982e-05	6.83596e-05
88	1862	6.47141e-05	6.19761e-05	6.74763e-05
89	1861	6.47194e-05	6.19707e-05	6.83284e-05
90	1860	6.38169e-05	6.10568e-05	6.65609e-05
91	1859	6.29078e-05	6.01429e-05	6.56463e-05
92	1858	6.29136e-05	6.01593e-05	6.65185e-05
93	1857	6.29199e-05	6.01591e-05	6.65185e-05
94	1856	6.19482e-05	5.83257e-05	6.46904e-05
95	1855	6.10402e-05	5.74223e-05	6.37881e-05
96	1854	6.0127e-05	5.65084e-05	6.28743e-05
97	1853	5.92187e-05	5.55901e-05	6.19604e-05
98	1852	5.92188e-05	5.561e-05	6.19777e-05
99	1851	5.83055e-05	5.55641e-05	6.19264e-05
100	1850	5.73964e-05	5.37821e-05	6.01437e-05
101	1849	5.64309e-05	5.36834e-05	6.00442e-05
102	1848	5.4611e-05	5.18638e-05	5.73596e-05
103	1847	5.36985e-05	5.09517e-05	5.64467e-05
104	1846	5.36986e-05	5.09611e-05	5.73074e-05
105	1845	5.18805e-05	4.91367e-05	5.54936e-05
106	1844	5.09376e-05	4.8212e-05	5.36936e-05
107	1843	5.00265e-05	4.73003e-05	5.27863e-05
108	1842	5.275e-05	5.00214e-05	5.55189e-05
109	1841	5.09292e-05	4.81903e-05	5.36891e-05
110	1840	4.91243e-05	4.63883e-05	5.18646e-05
111	1839	4.9106e-05	4.63841e-05	5.18458e-05
112	1838	4.72835e-05	4.45612e-05	5.00223e-05
113	1837	4.81904e-05	4.54643e-05	5.09292e-05
114	1836	4.81904e-05	4.54684e-05	5.0934e-05
115	1835	4.81905e-05	4.54684e-05	5.0934e-05
116	1834	4.81939e-05	4.54649e-05	5.09344e-05
117	1833	4.72832e-05	4.45572e-05	5.00228e-05
118	1832	4.72832e-05	4.45531e-05	5.00228e-05
119	1831	4.72835e-05	4.45531e-05	5.00274e-05
120	1830	4.72852e-05	4.45451e-05	5.00274e-05
121	1829	4.63755e-05	4.36387e-05	4.91241e-05
122	1828	4.54775e-05	4.27387e-05	4.82166e-05
123	1827	4.54811e-05	4.27356e-05	4.82214e-05
124	1826	4.54811e-05	4.27199e-05	4.82214e-05
125	1825	4.54686e-05	4.27194e-05	4.82041e-05
126	1824	4.18241e-05	3.90767e-05	4.45615e-05
127	1823	4.18241e-05	3.90767e-05	4.45615e-05
128	1822	4.18394e-05	3.9984e-05	4.54564e-05
129	1821	4.09297e-05	3.90739e-05	4.45497e-05
130	1820	4.09355e-05	3.90739e-05	4.45497e-05
131	1819	4.17973e-05	3.90701e-05	4.45456e-05
132	1818	4.18013e-05	3.90703e-05	4.45456e-05
133	1817	4.18051e-05	3.9073e-05	4.45497e-05
134	1816	4.18052e-05	3.9073e-05	4.45501e-05
135	1815	4.0917e-05	3.9073e-05	4.4546e-05
136	1814	4.09205e-05	3.90703e-05	4.45455e-05
137	1813	4.09206e-05	3.90703e-05	4.45455e-05
138	1812	4.17862e-05	3.90696e-05	4.45412e-05
139	1811	4.17935e-05	3.90737e-05	4.45456e-05
140	1810	4.36107e-05	4.08864e-05	4.63593e-05
141	1809	4.08907e-05	3.8153e-05	4.36302e-05
142	1808	4.0894e-05	3.81524e-05	4.36302e-05
143	1807	4.08977e-05	3.8153e-05	4.36385e-05
144	1806	4.08989e-05	3.81524e-05	4.45046e-05
145	1805	4.09015e-05	3.81524e-05	4.45088e-05
146	1804	4.09093e-05	3.81636e-05	4.45209e-05
147	1803	4.17784e-05	3.81669e-05	4.45291e-05
148	1802	4.17861e-05	3.81663e-05	4.453e-05
149	1801	4.08797e-05	3.72567e-05	4.36226e-05
150	1800	3.99768e-05	3.63458e-05	4.27157e-05
151	1799	3.2701e-05	2.99665e-05	3.63241e-05
152	1798	3.27083e-05	2.99638e-05	3.6324e-05
153	1797	3.35891e-05	2.99665e-05	3.63311e-05
154	1796	3.35922e-05	2.99638e-05	3.63311e-05
155	1795	3.35939e-05	2.99638e-05	3.63311e-05
156	1794	3.35972e-05	2.99583e-05	3.63374e-05
157	1793	3.35984e-05	2.99529e-05	3.71964e-05
158	1792	3.36014e-05	2.99828e-05	3.72404e-05
159	1791	3.36044e-05	3.08646e-05	3.81262e-05
160	1790	3.36046e-05	3.08702e-05	3.81329e-05
161	1789	3.08786e-05	2.81376e-05	3.54014e-05
162	1788	2.99746e-05	2.72288e-05	3.44923e-05
163	1787	2.99872e-05	2.72288e-05	3.44952e-05
164	1786	3.08616e-05	2.72288e-05	3.44952e-05
165	1785	3.08645e-05	2.72288e-05	3.44952e-05
166	1784	3.08673e-05	2.72412e-05	3.45045e-05
167	1783	2.81426e-05	2.45139e-05	3.17736e-05
168	1782	2.81451e-05	2.45139e-05	3.17738e-05
169	1781	2.72367e-05	2.44984e-05	3.087e-05
170	1780	2.7241e-05	2.44984e-05	3.17559e-05
171	1779	2.99637e-05	2.72165e-05	3.44737e-05
172	1778	3.08423e-05	2.72214e-05	3.44794e-05
173	1777	3.08478e-05	2.72214e-05	3.44766e-05
174	1776	2.99445e-05	2.63154e-05	3.35709e-05
175	1775	3.17564e-05	2.81252e-05	3.53822e-05
176	1774	3.08452e-05	2.72214e-05	3.44798e-05
177	1773	3.08478e-05	2.7214e-05	3.44705e-05
178	1772	3.0848e-05	2.7219e-05	3.44798e-05
179	1771	3.08504e-05	2.81146e-05	3.53755e-05
180	1770	3.08506e-05	2.81121e-05	3.53788e-05
181	1769	3.0851e-05	2.81121e-05	3.53818e-05
182	1768	3.08509e-05	2.72091e-05	3.44796e-05
183	1767	3.0856e-05	2.81121e-05	3.53856e-05
184	1766	3.0856e-05	2.81146e-05	3.53828e-05
185	1765	3.0856e-05	2.81146e-05	3.53787e-05
186	1764	3.08562e-05	2.81146e-05	3.53787e-05
187	1763	3.0859e-05	2.81146e-05	3.53786e-05
188	1762	3.08618e-05	2.81146e-05	3.53851e-05
189	1761	3.08267e-05	2.72066e-05	3.44764e-05
190	1760	3.08308e-05	2.72066e-05	3.44767e-05
191	1759	3.17389e-05	2.81121e-05	3.53851e-05
192	1758	3.17394e-05	2.8107e-05	3.5408e-05
193	1757	3.26471e-05	2.90149e-05	3.62907e-05
194	1756	3.26472e-05	2.90123e-05	3.6288e-05
195	1755	3.26488e-05	2.90175e-05	3.6288e-05
196	1754	3.26501e-05	2.90123e-05	3.62974e-05
197	1753	3.26502e-05	2.90123e-05	3.6288e-05
198	1752	3.26534e-05	2.90201e-05	3.71695e-05
199	1751	3.26534e-05	2.90254e-05	3.71796e-05
200	1750	3.26561e-05	2.90254e-05	3.71796e-05
201	1749	2.62884e-05	2.26582e-05	3.08111e-05
202	1748	2.62884e-05	2.26582e-05	3.08146e-05
203	1747	2.71959e-05	2.35634e-05	3.17243e-05
204	1746	2.7196e-05	2.35591e-05	3.17302e-05
205	1745	2.71984e-05	2.35591e-05	3.25967e-05
206	1744	2.72035e-05	2.35591e-05	3.25967e-05
207	1743	2.80807e-05	2.35634e-05	3.26118e-05
208	1742	2.62646e-05	2.17467e-05	3.0802e-05
209	1741	2.6269e-05	2.17427e-05	3.07994e-05
210	1740	2.62713e-05	2.17427e-05	3.08023e-05
211	1739	2.89879e-05	2.44597e-05	3.35158e-05
212	1738	2.89883e-05	2.44619e-05	3.35218e-05
213	1737	2.80858e-05	2.44552e-05	3.35137e-05
214	1736	2.8086e-05	2.44552e-05	3.35162e-05
215	1735	2.80884e-05	2.44552e-05	3.35162e-05
216	1734	2.80886e-05	2.44552e-05	3.35137e-05
217	1733	2.80913e-05	2.4453e-05	3.35162e-05
218	1732	2.89984e-05	2.53553e-05	3.44204e-05
219	1731	2.90036e-05	2.53599e-05	3.44204e-05
220	1730	2.98815e-05	2.53601e-05	3.44232e-05
221	1729	2.9887e-05	2.53622e-05	3.44232e-05
222	1728	2.9887e-05	2.53621e-05	3.44231e-05
223	1727	2.98898e-05	2.53461e-05	3.44296e-05
224	1726	2.98913e-05	2.53621e-05	3.53178e-05
225	1725	2.98951e-05	2.53599e-05	3.53209e-05
226	1724	2.98953e-05	2.53599e-05	3.53215e-05
227	1723	3.26115e-05	2.80758e-05	3.80369e-05
228	1722	3.17071e-05	2.71592e-05	3.71394e-05
229	1721	3.35235e-05	2.89567e-05	3.89543e-05
230	1720	3.39587e-05	2.89776e-05	3.98263e-05
231	1719	3.43924e-05	2.89749e-05	3.98263e-05
232	1718	3.4397e-05	2.89749e-05	3.98227e-05
233	1717	3.43954e-05	2.89749e-05	3.98338e-05
234	1716	3.44013e-05	2.89749e-05	3.98405e-05
235	1715	3.44014e-05	2.89749e-05	3.98409e-05
236	1714	3.44016e-05	2.89699e-05	3.98409e-05
237	1713	3.44017e-05	2.98682e-05	4.07443e-05
238	1712	3.44033e-05	2.98682e-05	4.07447e-05
239	1711	3.53116e-05	3.07719e-05	4.16482e-05
240	1710	3.34977e-05	2.89487e-05	3.98377e-05
241	1709	3.34979e-05	2.8962e-05	4.07114e-05
242	1708	3.34993e-05	2.80607e-05	3.98117e-05
243	1707	3.34978e-05	2.80607e-05	3.98119e-05
244	1706	3.34978e-05	2.80581e-05	3.98302e-05
245	1705	3.34977e-05	2.80605e-05	3.98261e-05
246	1704	3.34981e-05	2.80605e-05	3.98302e-05
247	1703	3.34994e-05	2.80582e-05	3.98302e-05
248	1702	3.34994e-05	2.8058e-05	3.98406e-05
249	1701	3.35006e-05	2.80529e-05	4.06963e-05
250	1700	3.35006e-05	2.8058e-05	4.0722e-05
251	1699	3.44015e-05	2.89518e-05	4.15987e-05
252	1698	3.44018e-05	2.89518e-05	4.15987e-05
253	1697	3.44095e-05	2.89592e-05	4.16255e-05
254	1696	3.52763e-05	2.89592e-05	4.16288e-05
255	1695	3.52685e-05	2.89592e-05	4.16175e-05
256	1694	3.4417e-05	2.89592e-05	4.1629e-05
257	1693	3.52732e-05	2.89566e-05	4.16253e-05
258	1692	3.52767e-05	2.89592e-05	4.1629e-05
259	1691	3.52764e-05	2.89566e-05	4.16293e-05
260	1690	3.52801e-05	2.89514e-05	4.16293e-05
261	1689	3.61857e-05	2.98548e-05	4.25356e-05
262	1688	3.61833e-05	2.98628e-05	4.25318e-05
263	1687	3.61891e-05	2.98547e-05	4.25283e-05
264	1686	3.61923e-05	2.98525e-05	4.25248e-05
265	1685	3.61923e-05	2.98547e-05	4.25401e-05
266	1684	3.61895e-05	2.98521e-05	4.25437e-05
267	1683	3.61891e-05	2.98414e-05	4.25437e-05
268	1682	3.6189e-05	3.07607e-05	4.42978e-05
269	1681	3.61941e-05	2.98628e-05	4.34074e-05
270	1680	3.61959e-05	2.98414e-05	4.25362e-05
271	1679	3.34766e-05	2.80355e-05	4.07038e-05
272	1678	3.34767e-05	2.80355e-05	4.0707e-05
273	1677	3.34765e-05	2.80355e-05	4.07185e-05
274	1676	3.34794e-05	2.8035e-05	4.15725e-05
275	1675	3.16669e-05	2.6231e-05	3.97868e-05
276	1674	3.07633e-05	2.53254e-05	3.88809e-05
277	1673	3.16412e-05	2.53255e-05	3.88875e-05
278	1672	3.25522e-05	2.71171e-05	4.06922e-05
279	1671	3.25538e-05	2.62287e-05	4.06594e-05
280	1670	3.2557e-05	2.62218e-05	4.06741e-05
281	1669	3.25598e-05	2.62335e-05	4.06889e-05
282	1668	3.25612e-05	2.62147e-05	4.06559e-05
283	1667	3.25643e-05	2.62335e-05	4.06813e-05
284	1666	3.25672e-05	2.62335e-05	4.06889e-05
285	1665	3.34403e-05	2.62429e-05	4.06925e-05
286	1664	3.34489e-05	2.62215e-05	4.06925e-05
287	1663	3.34522e-05	2.71172e-05	4.1591e-05
288	1662	3.34549e-05	2.71174e-05	4.16058e-05
289	1661	3.4361e-05	2.80197e-05	4.24936e-05
290	1660	3.43639e-05	2.71147e-05	4.16063e-05
291	1659	3.48072e-05	2.80175e-05	4.25084e-05
292	1658	3.52508e-05	2.80175e-05	4.33484e-05
293	1657	3.43515e-05	2.8015e-05	4.33327e-05
294	1656	3.43578e-05	2.8015e-05	4.33483e-05
295	1655	3.52334e-05	2.8015e-05	4.33445e-05
296	1654	3.52505e-05	2.80249e-05	4.33758e-05
297	1653	3.5257e-05	2.89198e-05	4.42616e-05
298	1652	3.52668e-05	2.80249e-05	4.33757e-05
299	1651	3.61399e-05	2.89198e-05	4.42694e-05
300	1650	3.61448e-05	2.89199e-05	4.42694e-05
301	1649	3.61387e-05	2.89197e-05	4.42737e-05
302	1648	3.61463e-05	2.8912e-05	4.42736e-05
303	1647	3.52508e-05	2.79996e-05	4.33525e-05
304	1646	3.52652e-05	2.79996e-05	4.33844e-05
305	1645	3.61268e-05	2.80148e-05	4.425e-05
306	1644	3.61302e-05	2.89014e-05	4.51219e-05
307	1643	3.61367e-05	2.89197e-05	4.5151e-05
308	1642	3.52509e-05	2.80048e-05	4.4246e-05
309	1641	3.61205e-05	2.79996e-05	4.42534e-05
310	1640	3.61318e-05	2.80147e-05	4.51422e-05
311	1639	3.34247e-05	2.52932e-05	4.24166e-05
312	1638	3.34339e-05	2.52818e-05	4.24129e-05
313	1637	3.43067e-05	2.6179e-05	4.33171e-05
314	1636	3.43172e-05	2.6196e-05	4.3337e-05
315	1635	3.43235e-05	2.61835e-05	4.33412e-05
316	1634	3.51979e-05	2.61835e-05	4.42093e-05
317	1633	3.52125e-05	2.70876e-05	4.51095e-05
318	1632	3.4314e-05	2.61838e-05	4.42053e-05
319	1631	3.43219e-05	2.61836e-05	4.42018e-05
320	1630	3.51917e-05	2.61908e-05	4.42216e-05
321	1629	3.52094e-05	2.61859e-05	4.42254e-05
322	1628	3.5225e-05	2.61908e-05	4.511e-05
323	1627	3.52379e-05	2.70779e-05	4.6031e-05
324	1626	3.61005e-05	2.70827e-05	4.60684e-05
325	1625	3.61186e-05	2.70828e-05	4.69054e-05
326	1624	3.61266e-05	2.70926e-05	4.69226e-05
327	1623	3.42953e-05	2.43777e-05	4.42052e-05
328	1622	3.43018e-05	2.43777e-05	4.42057e-05
329	1621	3.33628e-05	2.43666e-05	4.41975e-05
330	1620	3.33916e-05	2.43666e-05	4.5081e-05
331	1619	3.25093e-05	2.25616e-05	4.32938e-05
332	1618	3.33763e-05	2.34568e-05	4.41935e-05
333	1617	3.33914e-05	2.436e-05	4.5097e-05
334	1616	3.34004e-05	2.43643e-05	4.59723e-05
335	1615	3.42829e-05	2.43643e-05	4.59805e-05
336	1614	3.4292e-05	2.43643e-05	4.59761e-05
337	1613	3.47343e-05	2.43534e-05	4.59683e-05
338	1612	3.51867e-05	2.52587e-05	4.68796e-05
339	1611	3.43032e-05	2.43511e-05	4.59808e-05
340	1610	3.51804e-05	2.43599e-05	4.59891e-05
341	1609	3.51997e-05	2.5252e-05	4.77491e-05
342	1608	3.60776e-05	2.52521e-05	4.77878e-05
343	1607	3.60939e-05	2.52589e-05	4.86565e-05
344	1606	3.69711e-05	2.61549e-05	4.95242e-05
345	1605	3.69879e-05	2.70556e-05	5.04865e-05
346	1604	3.70144e-05	2.79714e-05	5.13763e-05
347	1603	3.78783e-05	2.79638e-05	5.13717e-05
348	1602	3.78984e-05	2.79561e-05	5.13481e-05
349	1601	3.8766e-05	2.79561e-05	5.05131e-05
350	1600	3.87886e-05	2.88463e-05	5.22519e-05
351	1599	3.87554e-05	2.79587e-05	5.13718e-05
352	1598	3.8775e-05	2.7941e-05	5.13989e-05
353	1597	3.96497e-05	2.88541e-05	5.31451e-05
354	1596	3.96731e-05	2.97545e-05	5.40045e-05
355	1595	3.96889e-05	2.97492e-05	5.31745e-05
356	1594	4.05672e-05	3.06352e-05	5.40245e-05
357	1593	4.14387e-05	2.9741e-05	5.31936e-05
358	1592	4.14703e-05	3.06521e-05	5.49175e-05
359	1591	4.23548e-05	3.15578e-05	5.5845e-05
360	1590	4.23701e-05	3.15721e-05	5.58555e-05
361	1589	4.2332e-05	3.06352e-05	5.49626e-05
362	1588	4.23724e-05	3.15349e-05	5.67024e-05
363	1587	4.32426e-05	3.15352e-05	5.66768e-05
364	1586	4.32695e-05	3.15604e-05	5.67437e-05
365	1585	4.41413e-05	3.1532e-05	5.67232e-05
366	1584	4.41614e-05	3.24403e-05	5.76418e-05
367	1583	4.50421e-05	3.24228e-05	5.85238e-05
368	1582	4.50603e-05	3.24228e-05	5.84603e-05
369	1581	4.59101e-05	3.33399e-05	5.94166e-05
370	1580	4.5968e-05	3.3352e-05	5.94275e-05
371	1579	4.68419e-05	3.51293e-05	6.12054e-05
372	1578	4.68781e-05	3.60192e-05	6.12565e-05
373	1577	4.77404e-05	3.51199e-05	6.12341e-05
374	1576	4.77601e-05	3.51329e-05	6.20969e-05
375	1575	4.86456e-05	3.51456e-05	6.2165e-05
376	1574	4.94862e-05	3.60388e-05	6.38229e-05
377	1573	4.95333e-05	3.78436e-05	6.48235e-05
378	1572	4.86567e-05	3.69078e-05	6.39204e-05
379	1571	4.95376e-05	3.6931e-05	6.3903e-05
380	1570	5.04071e-05	3.69347e-05	6.47942e-05
381	1569	5.04566e-05	3.69345e-05	6.56561e-05
382	1568	5.1302e-05	3.95892e-05	6.7491e-05
383	1567	5.13461e-05	3.87325e-05	6.66311e-05
384	1566	5.22187e-05	3.96283e-05	6.83324e-05
385	1565	5.22538e-05	3.96283e-05	6.83694e-05
386	1564	5.3102e-05	3.8736e-05	6.75033e-05
387	1563	5.39829e-05	4.05273e-05	6.92597e-05
388	1562	5.40096e-05	4.14036e-05	7.01437e-05
389	1561	5.31476e-05	4.05123e-05	7.01253e-05
390	1560	5.40144e-05	4.05092e-05	7.02012e-05
391	1559	5.39641e-05	4.13738e-05	7.18453e-05
392	1558	5.40007e-05	4.04977e-05	7.0989e-05
393	1557	5.40337e-05	4.05121e-05	7.10332e-05
394	1556	5.48898e-05	4.05159e-05	7.09826e-05
395	1555	5.57379e-05	4.05019e-05	7.10529e-05
396	1554	5.57499e-05	4.04976e-05	7.10595e-05
397	1553	5.58105e-05	4.13883e-05	7.19491e-05
398	1552	5.75586e-05	4.23129e-05	7.3748e-05
399	1551	6.02921e-05	4.58858e-05	7.72897e-05
400	1550	6.11232e-05	4.58856e-05	7.72626e-05
401	1549	5.84763e-05	4.32152e-05	7.45697e-05
402	1548	5.93279e-05	4.40621e-05	7.55672e-05
403	1547	5.93868e-05	4.58524e-05	7.73242e-05
404	1546	6.02215e-05	4.49957e-05	7.72693e-05
405	1545	6.02701e-05	4.40502e-05	7.63745e-05
406	1544	6.1115e-05	4.49711e-05	7.80588e-05
407	1543	6.11649e-05	4.6741e-05	7.99245e-05
408	1542	6.20083e-05	4.67368e-05	7.99539e-05
409	1541	6.20586e-05	4.58518e-05	7.91304e-05
410	1540	6.28985e-05	4.58518e-05	7.99611e-05
411	1539	6.29325e-05	4.67488e-05	8.08055e-05
412	1538	6.37879e-05	4.58688e-05	8.07901e-05
413	1537	6.38228e-05	4.67744e-05	8.1706e-05
414	1536	6.46698e-05	4.76373e-05	8.26001e-05
415	1535	6.47277e-05	4.85291e-05	8.26596e-05
416	1534	6.55677e-05	4.85291e-05	8.342e-05
417	1533	6.55882e-05	4.85471e-05	8.34871e-05
418	1532	6.64328e-05	4.85735e-05	8.35103e-05
419	1531	6.65078e-05	4.8534e-05	8.354e-05
420	1530	6.73399e-05	4.94395e-05	8.52378e-05
421	1529	6.73878e-05	5.03361e-05	8.60616e-05
422	1528	6.82256e-05	5.211e-05	8.79012e-05
423	1527	6.82562e-05	5.0332e-05	8.61615e-05
424	1526	6.82878e-05	5.21292e-05	8.79801e-05
425	1525	6.91107e-05	4.94486e-05	8.52831e-05
426	1524	6.91484e-05	5.03453e-05	8.61297e-05
427	1523	6.99517e-05	5.30166e-05	8.97274e-05
428	1522	7.00622e-05	5.30303e-05	8.97188e-05
429	1521	7.08553e-05	5.11961e-05	8.77917e-05
430	1520	7.09311e-05	5.29924e-05	8.96949e-05
431	1519	7.09638e-05	5.30069e-05	8.9655e-05
432	1518	7.18039e-05	5.30069e-05	8.97028e-05
433	1517	7.18746e-05	5.30208e-05	8.97033e-05
434	1516	7.26909e-05	5.39086e-05	9.13252e-05
435	1515	7.27174e-05	5.39074e-05	9.14637e-05
436	1514	7.30987e-05	5.47641e-05	9.23244e-05
437	1513	7.35924e-05	5.48043e-05	9.31083e-05
438	1512	7.44056e-05	5.56492e-05	9.32166e-05
439	1511	7.44756e-05	5.74393e-05	9.50593e-05
440	1510	7.45298e-05	5.65551e-05	9.41583e-05
441	1509	7.53437e-05	5.74393e-05	9.59263e-05
442	1508	7.5408e-05	5.56393e-05	9.41925e-05
443	1507	7.62544e-05	5.65754e-05	9.5867e-05
444	1506	7.63096e-05	5.92402e-05	9.94145e-05
445	1505	7.70989e-05	5.834e-05	9.84971e-05
446	1504	7.71237e-05	5.83187e-05	9.93179e-05
447	1503	7.79396e-05	5.74239e-05	9.77017e-05
448	1502	7.80129e-05	5.74255e-05	9.84183e-05
449	1501	7.88248e-05	6.00968e-05	0.000101142
450	1500	7.88784e-05	5.91972e-05	0.000100046
451	1499	7.80275e-05	5.74917e-05	9.84799e-05
452	1498	7.79992e-05	5.82974e-05	9.93616e-05
453	1497	7.87643e-05	5.8308e-05	9.93623e-05
454	1496	7.89067e-05	6.09799e-05	0.000102034
455	1495	7.97388e-05	6.1008e-05	0.000102052
456	1494	7.97524e-05	6.10085e-05	0.000102043
457	1493	7.98319e-05	6.09972e-05	0.000102061
458	1492	8.06893e-05	6.0959e-05	0.000101951
459	1491	8.13887e-05	6.00759e-05	0.000101189
460	1490	8.15159e-05	6.00701e-05	0.000101142
461	1489	8.23564e-05	6.09535e-05	0.00010274
462	1488	8.23047e-05	6.00647e-05	0.000102052
463	1487	8.23426e-05	6.09584e-05	0.000102869
464	1486	8.23966e-05	6.27457e-05	0.000104602
465	1485	8.24232e-05	6.10513e-05	0.000103713
466	1484	8.24785e-05	6.09258e-05	0.000103564
467	1483	8.31779e-05	6.09805e-05	0.000103712
468	1482	8.327e-05	6.09531e-05	0.000104434
469	1481	8.40641e-05	6.18306e-05	0.000104649
470	1480	8.40343e-05	6.27233e-05	0.000105454
471	1479	8.41738e-05	6.10027e-05	0.000103768
472	1478	8.41582e-05	6.27625e-05	0.000105492
473	1477	8.45509e-05	6.1858e-05	0.000105482
474	1476	8.42069e-05	6.09586e-05	0.000104489
475	1475	8.49319e-05	6.26786e-05	0.000106303
476	1474	8.50195e-05	6.35712e-05	0.00010727
477	1473	8.50456e-05	6.455e-05	0.000109009
478	1472	8.57833e-05	6.44636e-05	0.000107994
479	1471	8.58141e-05	6.44697e-05	0.000107946
480	1470	8.58913e-05	6.35768e-05	0.000106218
481	1469	8.59067e-05	6.45038e-05	0.00010704
482	1468	8.66808e-05	6.44693e-05	0.000107021
483	1467	8.67047e-05	6.3617e-05	0.000106267
484	1466	8.68012e-05	6.44406e-05	0.000107108
485	1465	8.68248e-05	6.4452e-05	0.000107859
486	1464	8.75476e-05	6.44292e-05	0.000107327
487	1463	8.75867e-05	6.44463e-05	0.000108082
488	1462	8.76377e-05	6.70386e-05	0.000110431
489	1461	8.84448e-05	6.79962e-05	0.000110687
490	1460	8.84765e-05	6.80265e-05	0.000111556
491	1459	8.84922e-05	6.80328e-05	0.000112382
492	1458	8.85868e-05	6.7183e-05	0.000111534
493	1457	8.93061e-05	6.88018e-05	0.000112372
494	1456	8.9338e-05	6.70809e-05	0.000110737
495	1455	8.93908e-05	6.97357e-05	0.000113299
496	1454	9.0095e-05	6.80633e-05	0.000112431
497	1453	9.01683e-05	6.89434e-05	0.00011331
498	1452	8.93339e-05	6.88635e-05	0.000113288
499	1451	8.74023e-05	6.69542e-05	0.000110717
500	1450	8.74767e-05	6.69551e-05	0.000110707
501	1449	8.75045e-05	6.60595e-05	0.000110618
502	1448	8.75627e-05	6.70026e-05	0.000111316
503	1447	8.83779e-05	6.70983e-05	0.000112192
504	1446	8.91595e-05	6.61003e-05	0.000111158
505	1445	8.92264e-05	6.88386e-05	0.000114737
506	1444	8.93027e-05	6.95922e-05	0.00011494
507	1443	8.9922e-05	6.78992e-05	0.000113079
508	1442	9.00915e-05	7.05827e-05	0.000115805
509	1441	9.01673e-05	7.14341e-05	0.000116662
510	1440	9.08294e-05	7.14344e-05	0.000117159
511	1439	9.09834e-05	7.04623e-05	0.000115776
512	1438	9.17074e-05	7.05451e-05	0.000115795
513	1437	9.17925e-05	7.22594e-05	0.000117128
514	1436	9.18339e-05	7.05638e-05	0.000115734
515	1435	9.1973e-05	7.05127e-05	0.000115826
516	1434	9.26147e-05	7.05258e-05	0.000116536
517	1433	9.27787e-05	7.13579e-05	0.000117295
518	1432	9.35431e-05	7.13204e-05	0.000117492
519	1431	9.37255e-05	7.13516e-05	0.000117442
520	1430	9.43695e-05	7.2286e-05	0.000118546
521	1429	9.45004e-05	7.31546e-05	0.000119401
522	1428	9.4623e-05	7.15107e-05	0.000119167
523	1427	9.52944e-05	7.23172e-05	0.00012002
524	1426	9.53452e-05	7.31806e-05	0.000120935
525	1425	9.61251e-05	7.39971e-05	0.000120989
526	1424	9.62495e-05	7.48787e-05	0.000122704
527	1423	9.7028e-05	7.22471e-05	0.000120319
528	1422	9.70928e-05	7.4913e-05	0.000123521
529	1421	9.78187e-05	7.40444e-05	0.000123598
530	1420	9.79584e-05	7.49128e-05	0.000124337
531	1419	9.81413e-05	7.38983e-05	0.000123708
532	1418	9.87605e-05	7.3998e-05	0.000123509
533	1417	9.95309e-05	7.468e-05	0.000125165
534	1416	9.96624e-05	7.47255e-05	0.000125009
535	1415	9.97785e-05	7.65392e-05	0.000126294
536	1414	0.000100499	7.47122e-05	0.000124614
537	1413	0.000100651	7.65116e-05	0.000126383
538	1412	0.000100678	7.6533e-05	0.000126372
539	1411	0.000101416	7.65048e-05	0.00012608
540	1410	0.000102141	7.65048e-05	0.000126271
541	1409	0.000102269	7.83135e-05	0.000127833
542	1408	0.000102251	7.73917e-05	0.000127619
543	1407	0.000103021	7.73851e-05	0.000127032
544	1406	0.000103232	7.83401e-05	0.000128443
545	1405	0.000103835	8.00497e-05	0.000130249
546	1404	0.000104063	8.00426e-05	0.000130307
547	1403	0.000104178	7.91502e-05	0.000129817
548	1402	0.000104807	7.91708e-05	0.000129508
549	1401	0.00010491	7.81593e-05	0.000129644
550	1400	0.000105621	8.0879e-05	0.000132021
551	1399	0.000105727	8.10223e-05	0.000131938
552	1398	0.000106266	8.09073e-05	0.000132761
553	1397	0.000106447	8.09283e-05	0.000133698
554	1396	0.000106915	8.02063e-05	0.00013377
555	1395	0.000107114	7.91856e-05	0.000133136
556	1394	0.000106636	7.99935e-05	0.0001344
557	1393	0.00010742	7.92984e-05	0.000133994
558	1392	0.000107711	8.08778e-05	0.000135855
559	1391	0.00010822	7.99657e-05	0.000134906
560	1390	0.000108215	8.08644e-05	0.000136555
561	1389	0.000108297	8.08566e-05	0.000135481
562	1388	0.000109041	7.98933e-05	0.000135613
563	1387	0.000109588	8.08855e-05	0.000136493
564	1386	0.000110225	8.26558e-05	0.000138913
565	1385	0.00011095	8.35196e-05	0.000139742
566	1384	0.000110941	8.35188e-05	0.000140486
567	1383	0.000111813	8.35703e-05	0.000141095
568	1382	0.000112287	8.36901e-05	0.000140969
569	1381	0.000113237	8.45312e-05	0.000142428
570	1380	0.00011375	8.52125e-05	0.000143993
571	1379	0.000114309	8.79183e-05	0.000146585
572	1378	0.000115175	8.88024e-05	0.000147104
573	1377	0.000115979	8.70957e-05	0.000146108
574	1376	0.000116277	8.5402e-05	0.00014435
575	1375	0.00011702	8.95688e-05	0.00014868
576	1374	0.000117728	9.03784e-05	0.000148654
577	1373	0.000118513	9.07312e-05	0.000149677
578	1372	0.000119004	9.13262e-05	0.000149373
579	1371	0.000119462	9.04203e-05	0.000149638
580	1370	0.000119892	9.04123e-05	0.000149879
581	1369	0.000120903	9.14297e-05	0.000151195
582	1368	0.000121167	9.29424e-05	0.000151656
583	1367	0.000121393	9.30495e-05	0.000152153
584	1366	0.000121998	9.38483e-05	0.000152896
585	1365	0.000122871	9.43071e-05	0.000154282
586	1364	0.000123402	9.56261e-05	0.000155473
587	1363	0.000123864	9.39802e-05	0.000154582
588	1362	0.000124332	9.5618e-05	0.000155526
589	1361	0.000124667	9.68438e-05	0.000156863
590	1360	0.000125502	9.83656e-05	0.00015939
591	1359	0.00012629	9.83572e-05	0.00015984
592	1358	0.000127028	9.55345e-05	0.000157878
593	1357	0.000127792	9.75117e-05	0.00015998
594	1356	0.000128249	9.6465e-05	0.000159853
595	1355	0.000128668	0.000100805	0.000165068
596	1354	0.000129288	9.77363e-05	0.000162411
597	1353	0.000130019	0.000100745	0.000165577
598	1352	0.000130256	0.000100014	0.000164262
599	1351	0.000130921	9.97237e-05	0.000164247
600	1350	0.000131503	0.000101346	0.000164846
601	1349	0.000132205	0.000100787	0.000165751
602	1348	0.000132607	0.000101597	0.00016658
603	1347	0.000133221	9.81222e-05	0.000164132
604	1346	0.000133743	9.98209e-05	0.000166087
605	1345	0.000134659	0.000106215	0.000173084
606	1344	0.000135206	0.000104751	0.000171191
607	1343	0.000135988	0.000100593	0.000167396
608	1342	0.000136203	0.000106168	0.000172183
609	1341	0.000137547	0.000105915	0.000171327
610	1340	0.000137798	0.000106386	0.000172623
611	1339	0.000139078	0.000106963	0.000174309
612	1338	0.000139503	0.000107606	0.000175527
613	1337	0.000139774	0.000108463	0.000176912
614	1336	0.00014053	0.000106149	0.000174906
615	1335	0.000141212	0.000108637	0.000176801
616	1334	0.000142088	0.000110647	0.000178074
617	1333	0.000142605	0.000112858	0.00018097
618	1332	0.000143499	0.000111951	0.000179258
619	1331	0.000144411	0.000111085	0.000179038
620	1330	0.000145126	0.000112808	0.000181273
621	1329	0.000145465	0.000113774	0.000182325
622	1328	0.000146082	0.000113654	0.000183162
623	1327	0.000146455	0.000112219	0.000182535
624	1326	0.000147438	0.000116148	0.000186291
625	1325	0.000147919	0.000115723	0.000185966
626	1324	0.000148455	0.00011819	0.0001878
627	1323	0.000149497	0.000114479	0.000184062
628	1322	0.000149616	0.000118774	0.000188885
629	1321	0.000150225	0.000118857	0.000188521
630	1320	0.000150524	0.0001162	0.000185726
631	1319	0.000151136	0.00011659	0.000186541
632	1318	0.000151962	0.000118972	0.000189309
633	1317	0.000152116	0.000120512	0.000190326
634	1316	0.000152498	0.000120072	0.000189473
635	1315	0.000152727	0.00012047	0.000190309
636	1314	0.000153157	0.000123068	0.000193052
637	1313	0.000153678	0.000121871	0.000191826
638	1312	0.000154135	0.000122661	0.000194123
639	1311	0.000154495	0.000119658	0.00019186
640	1310	0.000154524	0.000117973	0.000189941
641	1309	0.000154728	0.00011689	0.000189355
642	1308	0.000155292	0.000118616	0.000191163
643	1307	0.000155218	0.00011892	0.000190277
644	1306	0.000155672	0.000120352	0.000191787
645	1305	0.000155469	0.000121365	0.000191827
646	1304	0.00015597	0.000121753	0.000191945
647	1303	0.00015604	0.000120523	0.000191043
648	1302	0.000156067	0.000119176	0.000189675
649	1301	0.000155889	0.000124022	0.000194244
650	1300	0.00015551	0.000121992	0.000191793
651	1299	0.000155177	0.000120672	0.000190392
652	1298	0.000155421	0.000121876	0.000190776
653	1297	0.000155373	0.000121534	0.000190825
654	1296	0.000155367	0.000122821	0.00019251
655	1295	0.00015479	0.000120694	0.000190525
656	1294	0.000154505	0.000119532	0.000188909
657	1293	0.00015428	0.000121779	0.00019071
658	1292	0.000153778	0.000120887	0.00018946
659	1291	0.000153579	0.000118472	0.000188513
660	1290	0.000152968	0.000117723	0.000187145
661	1289	0.00015248	0.000115835	0.000186591
662	1288	0.000152104	0.000119129	0.00019014
663	1287	0.000151768	0.000119638	0.000189962
664	1286	0.000151037	0.000118734	0.000189066
665	1285	0.000150279	0.000117536	0.000188446
666	1284	0.00015008	0.000119088	0.000189631
667	1283	0.000149311	0.000117292	0.000187405
668	1282	0.00014857	0.000116441	0.000185621
669	1281	0.000147937	0.00011561	0.000186082
670	1280	0.000147008	0.000114952	0.000184349
671	1279	0.000145979	0.000115266	0.00018464
672	1278	0.000144949	0.000112146	0.00017999
673	1277	0.000143817	0.000111334	0.000179693
674	1276	0.000142729	0.000109697	0.000177574
675	1275	0.000141499	0.000108812	0.00017609
676	1274	0.000140962	0.000108812	0.000174817
677	1273	0.000139776	0.0001072	0.000173788
678	1272	0.000138537	0.000105842	0.000172878
679	1271	0.000137673	0.000105961	0.000173013
680	1270	0.000136775	0.000103667	0.000169969
681	1269	0.000135715	0.000102307	0.000168242
682	1268	0.000134124	0.000101437	0.000167328
683	1267	0.000133199	0.000101278	0.000167274
684	1266	0.000132329	9.86462e-05	0.000165677
685	1265	0.000130964	9.89029e-05	0.000166366
686	1264	0.000129858	9.71528e-05	0.0001647
687	1263	0.000128397	9.81092e-05	0.000164422
688	1262	0.000127082	9.70943e-05	0.000162841
689	1261	0.000125884	9.44573e-05	0.000160526
690	1260	0.000124527	9.26917e-05	0.000158414
691	1259	0.000123087	9.17749e-05	0.000157449
692	1258	0.000121845	9.00868e-05	0.000156228
693	1257	0.000120845	8.76752e-05	0.000154118
694	1256	0.000119448	8.72018e-05	0.000154051
695	1255	0.000117821	8.45962e-05	0.000151697
696	1254	0.000116756	8.5251e-05	0.000151993
697	1253	0.000115119	8.40716e-05	0.000151118
698	1252	0.000113758	8.29661e-05	0.000150243
699	1251	0.000112269	8.08057e-05	0.000148018
700	1250	0.000110757	8.19619e-05	0.000148723
701	1249	0.000109274	7.93714e-05	0.000145701
702	1248	0.000108144	7.37561e-05	0.000139697
703	1247	0.00010681	7.46871e-05	0.000141579
704	1246	0.000105198	7.21964e-05	0.000137962
705	1245	0.000103416	7.1106e-05	0.000137031
706	1244	0.000101881	6.85997e-05	0.000134237
707	1243	0.000100634	6.86962e-05	0.000133793
708	1242	9.87828e-05	6.54944e-05	0.000131023
709	1241	9.73196e-05	6.42983e-05	0.000129442
710	1240	9.5885e-05	6.04395e-05	0.000126942
711	1239	9.4413e-05	6.18072e-05	0.000127532
712	1238	9.27905e-05	5.85081e-05	0.00012409
713	1237	9.1446e-05	5.83147e-05	0.00012409
714	1236	8.97346e-05	5.81385e-05	0.000123777
715	1235	8.79933e-05	5.64563e-05	0.00012186
716	1234	8.62669e-05	5.46531e-05	0.000120047
717	1233	8.5173e-05	5.26177e-05	0.000118526
718	1232	8.32935e-05	4.89853e-05	0.00011462
719	1231	8.16173e-05	4.94904e-05	0.000115209
720	1230	7.98845e-05	5.02774e-05	0.000116259
721	1229	7.81412e-05	4.52292e-05	0.000110444
722	1228	7.65877e-05	4.33993e-05	0.000109103
723	1227	7.48608e-05	4.25845e-05	0.000108141
724	1226	7.35684e-05	4.18264e-05	0.000106574
725	1225	7.21507e-05	3.9051e-05	0.000104834
726	1224	7.05735e-05	3.81815e-05	0.000102934
727	1223	6.89731e-05	3.72886e-05	0.000102674
728	1222	6.76592e-05	3.37913e-05	9.94277e-05
729	1221	6.60245e-05	3.3844e-05	9.85513e-05
730	1220	6.45029e-05	3.29146e-05	9.67059e-05
731	1219	6.2924e-05	3.12374e-05	9.47895e-05
732	1218	6.15733e-05	3.20353e-05	9.56923e-05
733	1217	5.99329e-05	2.77176e-05	9.16133e-05
734	1216	5.83854e-05	2.60297e-05	8.9611e-05
735	1215	5.66805e-05	2.41978e-05	8.70875e-05
736	1214	5.57248e-05	2.3373e-05	8.61689e-05
737	1213	5.39955e-05	2.25278e-05	8.51895e-05
738	1212	5.22537e-05	2.07373e-05	8.25567e-05
739	1211	5.11667e-05	2.07733e-05	8.25662e-05
740	1210	4.95888e-05	1.73079e-05	7.88639e-05
741	1209	4.79408e-05	1.72869e-05	7.81945e-05
742	1208	4.6885e-05	1.55798e-05	7.55802e-05
743	1207	4.52977e-05	1.55918e-05	7.42849e-05
744	1206	4.42671e-05	1.73049e-05	7.47591e-05
745	1205	4.27065e-05	1.55262e-05	7.20219e-05
746	1204	4.16468e-05	1.55262e-05	7.09349e-05
747	1203	4.05766e-05	1.4725e-05	6.87072e-05
748	1202	3.91805e-05	1.4692e-05	6.85392e-05
749	1201	3.8075e-05	1.38476e-05	6.61287e-05
750	1200	3.66105e-05	1.39309e-05	6.51211e-05
751	1199	3.56597e-05	1.38476e-05	6.41813e-05
752	1198	3.47199e-05	1.38368e-05	6.25191e-05
753	1197	3.38142e-05	1.21491e-05	5.991e-05
754	1196	3.28827e-05	1.20726e-05	5.80412e-05
755	1195	3.20642e-05	1.20726e-05	5.65304e-05
756	1194	3.12201e-05	1.04882e-05	5.47905e-05
757	1193	3.03366e-05	1.12226e-05	5.45619e-05
758	1192	2.93968e-05	1.12098e-05	5.30872e-05
759	1191	2.85483e-05	1.03471e-05	5.11911e-05
760	1190	2.77137e-05	1.03471e-05	5.04224e-05
761	1189	2.69124e-05	9.48439e-06	4.94082e-05
762	1188	2.60843e-05	7.79153e-06	4.68016e-05
763	1187	2.52848e-05	7.79153e-06	4.52294e-05
764	1186	2.50812e-05	7.79153e-06	4.46488e-05
765	1185	2.43222e-05	7.79153e-06	4.3515e-05
766	1184	2.35214e-05	7.79153e-06	4.31586e-05
767	1183	2.3374e-05	8.64723e-06	4.32376e-05
768	1182	2.26336e-05	7.76733e-06	4.15863e-05
769	1181	2.25316e-05	7.76733e-06	4.07013e-05
770	1180	2.17659e-05	7.80166e-06	3.98987e-05
771	1179	2.1679e-05	8.6405e-06	3.9823e-05
772	1178	2.09852e-05	8.6405e-06	3.89656e-05
773	1177	2.08589e-05	8.64723e-06	3.83835e-05
774	1176	2.07929e-05	7.76733e-06	3.74188e-05
775	1175	1.99907e-05	7.76733e-06	3.72399e-05
776	1174	1.99145e-05	7.76733e-06	3.63632e-05
777	1173	1.91656e-05	7.76733e-06	3.5591e-05
778	1172	1.90915e-05	7.79626e-06	3.54645e-05
779	1171	1.90685e-05	7.79626e-06	3.47759e-05
780	1170	1.89992e-05	7.73403e-06	3.46408e-05
781	1169	1.82571e-05	6.92971e-06	3.45114e-05
782	1168	1.82364e-05	6.92731e-06	3.37733e-05
783	1167	1.82356e-05	6.92731e-06	3.37609e-05
784	1166	1.82087e-05	6.91541e-06	3.36561e-05
785	1165	1.81578e-05	8.66454e-06	3.46281e-05
786	1164	1.81452e-05	6.90287e-06	3.27802e-05
787	1163	1.73958e-05	6.90287e-06	3.2016e-05
788	1162	1.73877e-05	6.90287e-06	3.20156e-05
789	1161	1.73621e-05	6.90287e-06	3.12198e-05
790	1160	1.73446e-05	6.90287e-06	3.1184e-05
791	1159	1.73042e-05	7.78008e-06	3.20018e-05
792	1158	1.73035e-05	7.75862e-06	3.20488e-05
793	1157	1.72803e-05	7.74527e-06	3.21691e-05
794	1156	1.72712e-05	7.74527e-06	3.19906e-05
795	1155	1.65752e-05	7.76539e-06	3.19799e-05
796	1154	1.72736e-05	6.89566e-06	3.10951e-05
797	1153	1.65298e-05	6.90176e-06	3.105e-05
798	1152	1.65377e-05	6.90176e-06	3.04009e-05
799	1151	1.6524e-05	6.90176e-06	3.03351e-05
800	1150	1.65442e-05	6.89507e-06	3.02561e-05
801	1149	1.7252e-05	6.89507e-06	3.02068e-05
802	1148	1.72415e-05	6.90176e-06	3.02535e-05
803	1147	1.65738e-05	6.03917e-06	2.93197e-05
804	1146	1.64968e-05	6.89447e-06	3.01988e-05
805	1145	1.64996e-05	6.89447e-06	3.03269e-05
806	1144	1.64726e-05	6.89447e-06	3.03269e-05
807	1143	1.64695e-05	6.0388e-06	2.94542e-05
808	1142	1.64632e-05	6.89447e-06	3.03379e-05
809	1141	1.64561e-05	6.0388e-06	2.88443e-05
810	1140	1.64562e-05	6.03865e-06	2.94083e-05
811	1139	1.64433e-05	6.03865e-06	2.94388e-05
812	1138	1.64597e-05	6.0388e-06	2.94388e-05
813	1137	1.64504e-05	6.92251e-06	3.03693e-05
814	1136	1.64431e-05	5.15353e-06	2.85793e-05
815	1135	1.64433e-05	6.0388e-06	2.94031e-05
816	1134	1.64411e-05	6.03813e-06	2.934e-05
817	1133	1.64404e-05	6.03813e-06	2.93629e-05
818	1132	1.64312e-05	6.03813e-06	2.93549e-05
819	1131	1.6429e-05	6.03813e-06	2.86215e-05
820	1130	1.63442e-05	6.03813e-06	2.86215e-05
821	1129	1.60461e-05	6.03813e-06	2.86387e-05
822	1128	1.56428e-05	6.03813e-06	2.86215e-05
823	1127	1.56408e-05	6.03813e-06	2.86215e-05
824	1126	1.56387e-05	6.03813e-06	2.87485e-05
825	1125	1.56156e-05	5.15309e-06	2.77672e-05
826	1124	1.56021e-05	5.15309e-06	2.77049e-05
827	1123	1.55966e-05	6.05694e-06	2.86738e-05
828	1122	1.5586e-05	6.04543e-06	2.84734e-05
829	1121	1.55853e-05	6.04543e-06	2.84734e-05
830	1120	1.55636e-05	6.02513e-06	2.78591e-05
831	1119	1.55569e-05	6.02513e-06	2.85271e-05
832	1118	1.55515e-05	6.02513e-06	2.84535e-05
833	1117	1.55327e-05	5.15309e-06	2.76189e-05
834	1116	1.4791e-05	6.03924e-06	2.78426e-05
835	1115	1.47942e-05	5.15309e-06	2.69714e-05
836	1114	1.47942e-05	5.15309e-06	2.69614e-05
837	1113	1.4773e-05	6.03924e-06	2.84535e-05
838	1112	1.47661e-05	6.03924e-06	2.85224e-05
839	1111	1.47673e-05	5.15309e-06	2.75924e-05
840	1110	1.47539e-05	5.15309e-06	2.75924e-05
841	1109	1.47539e-05	5.15309e-06	2.6969e-05
842	1108	1.47334e-05	5.17628e-06	2.69827e-05
843	1107	1.47212e-05	5.17628e-06	2.69827e-05
844	1106	1.47111e-05	5.17628e-06	2.75924e-05
845	1105	1.47016e-05	4.32048e-06	2.68544e-05
846	1104	1.46888e-05	5.19099e-06	2.77336e-05
847	1103	1.46795e-05	3.44634e-06	2.5987e-05
848	1102	1.46038e-05	3.44634e-06	2.5987e-05
849	1101	1.38987e-05	3.44634e-06	2.60319e-05
850	1100	1.38938e-05	3.44634e-06	2.5989e-05
851	1099	1.38602e-05	4.32048e-06	2.68541e-05
852	1098	1.38447e-05	4.29406e-06	2.68241e-05
853	1097	1.38182e-05	5.18157e-06	2.77527e-05
854	1096	1.38134e-05	4.32608e-06	2.68518e-05
855	1095	1.38123e-05	4.32563e-06	2.68611e-05
856	1094	1.37742e-05	2.58465e-06	2.58434e-05
857	1093	1.30316e-05	4.29406e-06	2.68843e-05
858	1092	1.30316e-05	4.28927e-06	2.68681e-05
859	1091	1.30119e-05	3.45058e-06	2.60002e-05
860	1090	1.29979e-05	3.45058e-06	2.59283e-05
861	1089	1.2991e-05	3.45058e-06	2.59913e-05
862	1088	1.29753e-05	4.29406e-06	2.68336e-05
863	1087	1.29719e-05	3.45058e-06	2.60339e-05
864	1086	1.29552e-05	3.45058e-06	2.59397e-05
865	1085	1.29512e-05	3.45058e-06	2.59869e-05
866	1084	1.21771e-05	3.43097e-06	2.59869e-05
867	1083	1.21576e-05	3.44991e-06	2.58532e-05
868	1082	1.2143e-05	3.44991e-06	2.59801e-05
869	1081	1.21187e-05	2.57312e-06	2.5074e-05
870	1080	1.21171e-05	2.57312e-06	2.49725e-05
871	1079	1.21041e-05	2.57312e-06	2.50586e-05
872	1078	1.20894e-05	2.57312e-06	2.50586e-05
873	1077	1.20317e-05	1.72481e-06	2.42692e-05
874	1076	1.13029e-05	1.72481e-06	2.42082e-05
875	1075	1.12897e-05	1.72302e-06	2.42316e-05
876	1074	1.12759e-05	1.72302e-06	2.42316e-05
877	1073	1.12574e-05	1.72481e-06	2.42227e-05
878	1072	1.12421e-05	1.72481e-06	2.42062e-05
879	1071	1.12283e-05	1.72481e-06	2.42082e-05
880	1070	1.1221e-05	1.72496e-06	2.41225e-05
881	1069	1.07988e-05	8.61475e-07	2.32282e-05
882	1068	1.04185e-05	8.61475e-07	2.31806e-05
883	1067	1.03937e-05	1.72288e-06	2.3375e-05
884	1066	1.03731e-05	1.72288e-06	2.33873e-05
885	1065	1.03731e-05	1.72288e-06	2.3375e-05
886	1064	1.03633e-05	1.72243e-06	2.33365e-05
887	1063	1.03257e-05	8.61178e-07	2.25042e-05
888	1062	9.56397e-06	8.61178e-07	2.24753e-05
889	1061	9.54037e-06	8.61178e-07	2.24732e-05
890	1060	9.5288e-06	0	2.15058e-05
891	1059	9.50821e-06	0	2.08419e-05
892	1058	9.50085e-06	8.61104e-07	2.16378e-05
893	1057	9.48402e-06	8.56604e-07	2.16378e-05
894	1056	9.46725e-06	8.61104e-07	2.16081e-05
895	1055	8.68331e-06	8.56604e-07	2.16378e-05
896	1054	8.66855e-06	8.56604e-07	2.16227e-05
897	1053	8.65205e-06	0	1.99569e-05
898	1052	8.64958e-06	0	1.99294e-05
899	1051	8.64379e-06	0	1.99483e-05
900	1050	8.62515e-06	8.60511e-07	2.0732e-05
901	1049	7.83097e-06	8.60511e-07	2.0732e-05
902	1048	7.81386e-06	0	1.98058e-05
903	1047	7.79562e-06	0	1.90867e-05
904	1046	7.78753e-06	0	1.90305e-05
905	1045	7.7796e-06	0	1.8261e-05
906	1044	7.76297e-06	0	1.82183e-05
907	1043	6.96591e-06	0	1.8201e-05
908	1042	6.94667e-06	0	1.81647e-05
909	1041	6.93722e-06	0	1.81303e-05
910	1040	6.92794e-06	0	1.80805e-05
911	1039	6.91896e-06	0	1.80742e-05
912	1038	6.91417e-06	0	1.73622e-05
913	1037	6.90373e-06	0	1.73485e-05
914	1036	6.88865e-06	0	1.73051e-05
915	1035	6.88172e-06	0	1.72511e-05
916	1034	6.08858e-06	0	1.72188e-05
917	1033	6.07643e-06	0	1.64491e-05
918	1032	6.06901e-06	0	1.64577e-05
919	1031	6.05877e-06	0	1.64206e-05
920	1030	6.05645e-06	0	1.635e-05
921	1029	6.0502e-06	0	1.56069e-05
922	1028	6.03709e-06	0	1.55771e-05
923	1027	6.01921e-06	0	1.55771e-05
924	1026	5.22193e-06	0	1.55503e-05
925	1025	5.20724e-06	0	1.55126e-05
926	1024	5.20137e-06	0	1.47431e-05
927	1023	5.19957e-06	0	1.47137e-05
928	1022	5.19548e-06	0	1.47098e-05
929	1021	5.19458e-06	0	1.46858e-05
930	1020	5.18448e-06	0	1.46845e-05
931	1019	5.18403e-06	0	1.38847e-05
932	1018	5.18094e-06	0	1.38717e-05
933	1017	5.17557e-06	0	1.38715e-05
934	1016	5.17245e-06	0	1.38247e-05
935	1015	4.75995e-06	0	1.38201e-05
936	1014	4.35563e-06	0	1.37667e-05
937	1013	4.34613e-06	0	1.30243e-05
938	1012	4.33919e-06	0	1.29827e-05
939	1011	4.33351e-06	0	1.29615e-05
940	1010	4.33032e-06	0	1.29602e-05
941	1009	4.32807e-06	0	1.29615e-05
942	1008	4.32694e-06	0	1.29615e-05
943	1007	4.32638e-06	0	1.29066e-05
944	1006	4.32358e-06	0	1.21417e-05
945	1005	4.32193e-06	0	1.21217e-05
946	1004	4.3204e-06	0	1.21157e-05
947	1003	4.31779e-06	0	1.21123e-05
948	1002	4.31444e-06	0	1.12848e-05
949	1001	4.31202e-06	0	1.12779e-05
950	1000	4.30812e-06	0	1.12789e-05
951	999	4.30019e-06	0	1.12498e-05
952	998	3.48782e-06	0	1.12293e-05
953	997	3.47705e-06	0	1.12293e-05
954	996	3.48371e-06	0	1.12282e-05
955	995	3.47811e-06	0	1.12033e-05
956	994	3.47494e-06	0	1.11705e-05
957	993	3.47494e-06	0	1.04018e-05
958	992	3.47539e-06	0	1.0409e-05
959	991	3.47298e-06	0	1.03838e-05
960	990	3.47162e-06	0	1.03831e-05
961	989	3.47057e-06	0	1.03794e-05
962	988	3.47102e-06	0	1.0375e-05
963	987	3.47057e-06	0	1.03418e-05
964	986	3.47057e-06	0	9.53139e-06
965	985	3.47102e-06	0	9.53139e-06
966	984	3.46966e-06	0	9.53139e-06
967	983	3.46936e-06	0	9.52808e-06
968	982	3.46684e-06	0	9.52808e-06
969	981	3.46786e-06	0	9.53124e-06
970	980	3.47075e-06	0	9.53124e-06
971	979	3.47147e-06	0	9.53124e-06
972	978	3.4706e-06	0	9.53124e-06
973	977	3.47026e-06	0	9.52381e-06
974	976	3.47132e-06	0	9.52051e-06
975	975	3.4706e-06	0	9.52051e-06
976	974	3.47147e-06	0	9.51729e-06
977	973	3.47192e-06	0	9.52066e-06
978	972	3.47675e-06	0	9.52066e-06
979	971	4.28231e-06	0	9.53627e-06
980	970	4.29258e-06	0	9.56204e-06
981	969	4.29553e-06	0	9.54959e-06
982	968	3.47932e-06	0	1.03011e-05
983	967	4.30052e-06	0	1.03427e-05
984	966	4.29886e-06	0	1.03427e-05
985	965	4.30274e-06	0	1.03239e-05
986	964	4.30496e-06	0	1.03239e-05
987	963	4.3128e-06	0	1.03605e-05
988	962	4.31373e-06	0	1.03605e-05
989	961	4.31373e-06	0	1.03614e-05
990	960	4.31652e-06	0	1.03605e-05
991	959	4.31704e-06	0	1.03605e-05
992	958	4.31634e-06	0	1.03749e-05
993	957	4.31634e-06	0	1.03767e-05
994	956	4.31634e-06	0	1.03802e-05
995	955	4.31876e-06	0	1.03767e-05
996	954	4.32021e-06	0	1.03766e-05
997	953	4.32212e-06	0	1.03802e-05
998	952	4.32361e-06	0	1.0382e-05
999	951	4.32545e-06	0	1.03749e-05
1000	950	4.32608e-06	0	1.03847e-05
1001	949	4.32814e-06	0	1.03865e-05
1002	948	4.32863e-06	0	1.04027e-05
1003	947	4.33107e-06	0	1.04354e-05
1004	946	4.33276e-06	0	1.04117e-05
1005	945	4.3358e-06	0	1.04155e-05
1006	944	4.33693e-06	0	1.04262e-05
1007	943	4.34311e-06	0	1.04736e-05
1008	942	4.34367e-06	0	1.04736e-05
1009	941	4.34802e-06	0	1.12079e-05
1010	940	4.74285e-06	0	1.12157e-05
1011	939	5.16018e-06	0	1.12157e-05
1012	938	5.16396e-06	8.5859e-07	1.20695e-05
1013	937	5.1723e-06	8.5859e-07	1.20695e-05
1014	936	5.17442e-06	8.5859e-07	1.13459e-05
1015	935	5.17844e-06	8.5859e-07	1.13459e-05
1016	934	5.17978e-06	8.5859e-07	1.12682e-05
1017	933	5.18001e-06	8.5859e-07	1.12682e-05
1018	932	5.18001e-06	8.5859e-07	1.12682e-05
1019	931	5.18179e-06	8.5859e-07	1.12945e-05
1020	930	5.18206e-06	8.61772e-07	1.12849e-05
1021	929	5.18228e-06	8.61772e-07	1.12945e-05
1022	928	5.18695e-06	8.61772e-07	1.13171e-05
1023	927	5.189e-06	8.61846e-07	1.20158e-05
1024	926	5.19143e-06	8.61846e-07	1.13201e-05
1025	925	5.19368e-06	8.61846e-07	1.21019e-05
1026	924	5.19233e-06	8.61846e-07	1.2056e-05
1027	923	5.19481e-06	8.61846e-07	1.2056e-05
1028	922	5.19976e-06	8.61698e-07	1.20063e-05
1029	921	5.2072e-06	8.61698e-07	1.19982e-05
1030	920	5.21218e-06	8.61698e-07	1.13162e-05
1031	919	5.60518e-06	8.61698e-07	1.20551e-05
1032	918	6.02565e-06	8.61698e-07	1.19982e-05
1033	917	6.02981e-06	8.61846e-07	1.20904e-05
1034	916	6.0356e-06	8.61698e-07	1.20716e-05
1035	915	6.0363e-06	8.61698e-07	1.20716e-05
1036	914	6.04207e-06	8.61698e-07	1.20809e-05
1037	913	6.04491e-06	8.54263e-07	1.20549e-05
1038	912	6.04647e-06	8.54263e-07	1.20549e-05
1039	911	6.04882e-06	8.61698e-07	1.20549e-05
1040	910	6.04908e-06	8.61698e-07	1.20809e-05
1041	909	6.05383e-06	8.61698e-07	1.20778e-05
1042	908	6.05536e-06	8.61698e-07	1.20809e-05
1043	907	6.06008e-06	8.61698e-07	1.20809e-05
1044	906	6.06166e-06	1.71858e-06	1.28546e-05
1045	905	6.06166e-06	1.71858e-06	1.29333e-05
1046	904	6.06301e-06	1.71858e-06	1.294e-05
1047	903	6.06822e-06	1.71858e-06	1.2977e-05
1048	902	6.06668e-06	1.71858e-06	1.2977e-05
1049	901	6.07119e-06	1.71858e-06	1.29961e-05
1050	900	6.07142e-06	1.71858e-06	1.29882e-05
1051	899	6.07402e-06	1.72021e-06	1.29882e-05
1052	898	6.07507e-06	1.72021e-06	1.29882e-05
1053	897	6.08114e-06	8.62515e-07	1.2166e-05
1054	896	6.48019e-06	1.72021e-06	1.29882e-05
1055	895	6.87699e-06	1.72021e-06	1.3001e-05
1056	894	6.88557e-06	1.72451e-06	1.29882e-05
1057	893	6.89269e-06	1.72377e-06	1.29882e-05
1058	892	6.89269e-06	1.72377e-06	1.29882e-05
1059	891	6.89573e-06	1.72377e-06	1.29882e-05
1060	890	6.90347e-06	1.71917e-06	1.29882e-05
1061	889	6.90436e-06	1.71917e-06	1.29994e-05
1062	888	6.90727e-06	1.71917e-06	1.30141e-05
1063	887	6.91115e-06	1.71917e-06	1.30095e-05
1064	886	6.91354e-06	1.71917e-06	1.29871e-05
1065	885	6.91716e-06	1.71917e-06	1.29983e-05
1066	884	6.91926e-06	1.71917e-06	1.29758e-05
1067	883	6.91866e-06	1.71917e-06	1.30051e-05
1068	882	6.93151e-06	1.71917e-06	1.29748e-05
1069	881	6.93756e-06	1.71387e-06	1.30006e-05
1070	880	6.94113e-06	1.71917e-06	1.30006e-05
1071	879	6.94328e-06	1.71917e-06	1.30006e-05
1072	878	6.95392e-06	1.71387e-06	1.30334e-05
1073	877	7.73034e-06	2.58109e-06	1.46793e-05
1074	876	7.73499e-06	1.71387e-06	1.37998e-05
1075	875	7.73998e-06	1.71917e-06	1.38154e-05
1076	874	7.74061e-06	1.71387e-06	1.38154e-05
1077	873	7.74864e-06	2.57865e-06	1.46782e-05
1078	872	7.74864e-06	2.57865e-06	1.47148e-05
1079	871	7.75873e-06	2.57865e-06	1.46833e-05
1080	870	7.76372e-06	1.72451e-06	1.38354e-05
1081	869	7.7677e-06	2.57865e-06	1.46996e-05
1082	868	7.77101e-06	2.57865e-06	1.4706e-05
1083	867	7.77407e-06	2.57865e-06	1.4706e-05
1084	866	7.77609e-06	1.72317e-06	1.38523e-05
1085	865	7.7771e-06	2.57865e-06	1.46996e-05
1086	864	7.78154e-06	2.57865e-06	1.46831e-05
1087	863	7.78483e-06	2.57865e-06	1.46831e-05
1088	862	7.7882e-06	2.57069e-06	1.46831e-05
1089	861	7.7939e-06	2.57069e-06	1.46821e-05
1090	860	7.79491e-06	2.57998e-06	1.46628e-05
1091	859	7.79731e-06	2.57998e-06	1.4701e-05
1092	858	7.78749e-06	2.58643e-06	1.47124e-05
1093	857	7.80133e-06	2.58755e-06	1.47161e-05
1094	856	7.80505e-06	2.58442e-06	1.47161e-05
1095	855	7.79761e-06	2.5822e-06	1.47276e-05
1096	854	7.80133e-06	2.58109e-06	1.47737e-05
1097	853	7.80742e-06	2.57843e-06	1.54859e-05
1098	852	7.81096e-06	1.71888e-06	1.46692e-05
1099	851	8.60589e-06	2.58109e-06	1.54834e-05
1100	850	8.60589e-06	2.58109e-06	1.54807e-05
1101	849	8.60589e-06	2.57798e-06	1.47868e-05
1102	848	8.60922e-06	2.58331e-06	1.55072e-05
1103	847	8.61672e-06	2.58109e-06	1.55072e-05
1104	846	8.62032e-06	2.58153e-06	1.55022e-05
1105	845	8.61401e-06	2.58153e-06	1.55435e-05
1106	844	8.61442e-06	2.58717e-06	1.55638e-05
1107	843	8.62329e-06	2.58717e-06	1.55717e-05
1108	842	8.62218e-06	2.58777e-06	1.55717e-05
1109	841	8.62742e-06	2.58777e-06	1.55879e-05
1110	840	8.63073e-06	2.57843e-06	1.55879e-05
1111	839	8.63636e-06	2.58777e-06	1.56299e-05
1112	838	8.63785e-06	2.57843e-06	1.56299e-05
1113	837	8.6405e-06	2.57998e-06	1.63666e-05
1114	836	8.6405e-06	2.57998e-06	1.64077e-05
1115	835	8.6479e-06	1.72095e-06	1.55798e-05
1116	834	8.6479e-06	1.71858e-06	1.55732e-05
1117	833	8.65205e-06	1.72095e-06	1.55894e-05
1118	832	8.6633e-06	2.57998e-06	1.64531e-05
1119	831	8.67002e-06	1.72095e-06	1.55865e-05
1120	830	8.67265e-06	1.71858e-06	1.55894e-05
1121	829	8.67002e-06	2.57577e-06	1.64975e-05
1122	828	8.67419e-06	2.57998e-06	1.71153e-05
1123	827	8.67265e-06	2.57998e-06	1.64816e-05
1124	826	8.68395e-06	2.57555e-06	1.64503e-05
1125	825	8.69721e-06	2.57555e-06	1.64375e-05
1126	824	8.68935e-06	2.57555e-06	1.64375e-05
1127	823	8.68935e-06	1.71858e-06	1.56041e-05
1128	822	8.68131e-06	2.57998e-06	1.71962e-05
1129	821	8.67419e-06	2.57998e-06	1.64873e-05
1130	820	8.67303e-06	2.57998e-06	1.64816e-05
1131	819	8.67419e-06	2.57998e-06	1.64816e-05
1132	818	8.67867e-06	2.58777e-06	1.64859e-05
1133	817	8.67943e-06	2.57776e-06	1.72096e-05
1134	816	9.42242e-06	2.57776e-06	1.64703e-05
1135	815	9.46122e-06	2.57776e-06	1.64802e-05
1136	814	9.44254e-06	2.57776e-06	1.71109e-05
1137	813	9.46288e-06	2.57776e-06	1.71109e-05
1138	812	9.45922e-06	2.56915e-06	1.70803e-05
1139	811	9.46807e-06	2.58087e-06	1.64204e-05
1140	810	9.47548e-06	2.5802e-06	1.64474e-05
1141	809	9.46644e-06	2.5802e-06	1.64788e-05
1142	808	9.46807e-06	2.5802e-06	1.64845e-05
1143	807	9.47715e-06	2.5802e-06	1.64517e-05
1144	806	9.47916e-06	2.5802e-06	1.64505e-05
1145	805	9.48246e-06	2.5802e-06	1.71109e-05
1146	804	9.48811e-06	2.5802e-06	1.72184e-05
1147	803	9.49347e-06	2.5802e-06	1.72184e-05
1148	802	9.49094e-06	1.71991e-06	1.63935e-05
1149	801	9.49675e-06	1.71991e-06	1.6347e-05
1150	800	9.49548e-06	1.71991e-06	1.63837e-05
1151	799	9.49258e-06	1.71991e-06	1.64133e-05
1152	798	9.49258e-06	1.72288e-06	1.6446e-05
1153	797	9.48648e-06	2.5802e-06	1.72839e-05
1154	796	9.48361e-06	2.5802e-06	1.72886e-05
1155	795	9.48889e-06	2.57976e-06	1.7293e-05
1156	794	9.48889e-06	2.5802e-06	1.73304e-05
1157	793	9.47912e-06	2.5802e-06	1.73304e-05
1158	792	9.48194e-06	2.57776e-06	1.73349e-05
1159	791	9.47229e-06	2.57776e-06	1.80696e-05
1160	790	9.49109e-06	2.57776e-06	1.80696e-05
1161	789	9.49351e-06	2.57776e-06	1.73123e-05
1162	788	9.48566e-06	2.58087e-06	1.73125e-05
1163	787	9.48603e-06	2.57776e-06	1.73364e-05
1164	786	9.48562e-06	2.57776e-06	1.73364e-05
1165	785	9.48034e-06	2.57666e-06	1.8088e-05
1166	784	9.48562e-06	2.57666e-06	1.80882e-05
1167	783	9.4848e-06	1.71843e-06	1.72259e-05
1168	782	9.47704e-06	1.71843e-06	1.72185e-05
1169	781	9.475e-06	1.71976e-06	1.64903e-05
1170	780	9.475e-06	1.7177e-06	1.72202e-05
1171	779	9.47752e-06	1.71976e-06	1.72735e-05
1172	778	9.47622e-06	1.71976e-06	1.72452e-05
1173	777	9.47875e-06	2.57754e-06	1.80787e-05
1174	776	9.47348e-06	2.57754e-06	1.80649e-05
1175	775	9.47426e-06	2.57467e-06	1.80787e-05
1176	774	9.46974e-06	2.57467e-06	1.81128e-05
1177	773	9.47622e-06	2.57467e-06	1.80942e-05
1178	772	9.47467e-06	2.57754e-06	1.80787e-05
1179	771	9.48603e-06	2.57467e-06	1.81128e-05
1180	770	9.48529e-06	1.71829e-06	1.7269e-05
1181	769	9.48856e-06	1.71829e-06	1.7226e-05
1182	768	9.48808e-06	1.71829e-06	1.72245e-05
1183	767	9.47908e-06	1.71829e-06	1.72735e-05
1184	766	9.47585e-06	1.71829e-06	1.72528e-05
1185	765	9.47144e-06	1.71829e-06	1.72468e-05
1186	764	9.47708e-06	1.71829e-06	1.72541e-05
1187	763	9.48733e-06	2.5802e-06	1.81349e-05
1188	762	9.48239e-06	2.57312e-06	1.81176e-05
1189	761	9.47786e-06	1.72013e-06	1.72779e-05
1190	760	9.4783e-06	1.72013e-06	1.72886e-05
1191	759	9.47548e-06	1.72013e-06	1.7272e-05
1192	758	9.47504e-06	1.72228e-06	1.73154e-05
1193	757	9.47548e-06	1.71622e-06	1.73154e-05
1194	756	9.47107e-06	1.71976e-06	1.7335e-05
1195	755	9.45911e-06	1.72228e-06	1.7335e-05
1196	754	9.46115e-06	1.71976e-06	1.73379e-05
1197	753	9.46203e-06	1.71622e-06	1.73304e-05
1198	752	9.46159e-06	1.71622e-06	1.73304e-05
1199	751	9.4563e-06	1.71976e-06	1.73139e-05
1200	750	9.44936e-06	1.71622e-06	1.73304e-05
1201	749	9.44048e-06	1.71622e-06	1.79903e-05
1202	748	9.42802e-06	1.71976e-06	1.81146e-05
1203	747	9.44048e-06	1.71622e-06	1.81522e-05
1204	746	9.43853e-06	1.71622e-06	1.8163e-05
1205	745	9.45793e-06	1.71622e-06	1.81587e-05
1206	744	9.45793e-06	1.71962e-06	1.81852e-05
1207	743	9.45793e-06	1.71962e-06	1.8204e-05
1208	742	9.4539e-06	1.71622e-06	1.81852e-05
1209	741	9.44896e-06	1.71622e-06	1.81692e-05
1210	740	9.42228e-06	1.71622e-06	1.8201e-05
1211	739	8.70777e-06	1.71622e-06	1.81947e-05
1212	738	9.45302e-06	1.71622e-06	1.89257e-05
1213	737	9.45952e-06	1.71622e-06	1.8196e-05
1214	736	9.46277e-06	1.71622e-06	1.81884e-05
1215	735	9.46074e-06	1.71962e-06	1.82152e-05
1216	734	9.46603e-06	1.71962e-06	1.82024e-05
1217	733	9.45993e-06	1.71962e-06	1.81395e-05
1218	732	8.68701e-06	1.71962e-06	1.81395e-05
1219	731	8.66589e-06	1.71984e-06	1.81113e-05
1220	730	8.65988e-06	1.71984e-06	1.81584e-05
1221	729	8.6648e-06	1.71984e-06	1.81928e-05
1222	728	8.66739e-06	1.71984e-06	1.88915e-05
1223	727	8.66251e-06	1.72036e-06	1.89454e-05
1224	726	8.66251e-06	8.58074e-07	1.79949e-05
1225	725	8.66968e-06	8.58074e-07	1.73349e-05
1226	724	8.67269e-06	1.72021e-06	1.8163e-05
1227	723	8.66931e-06	1.72021e-06	1.81788e-05
1228	722	8.66931e-06	1.72021e-06	1.81788e-05
1229	721	8.67269e-06	1.72021e-06	1.8163e-05
1230	720	8.67649e-06	1.72169e-06	1.81773e-05
1231	719	8.66559e-06	1.72169e-06	1.88623e-05
1232	718	8.67269e-06	1.72169e-06	1.89422e-05
1233	717	8.6678e-06	1.72184e-06	1.89468e-05
1234	716	8.66555e-06	1.72184e-06	1.89453e-05
1235	715	8.66292e-06	1.72184e-06	1.89468e-05
1236	714	8.66176e-06	8.60807e-07	1.81082e-05
1237	713	8.65617e-06	1.71608e-06	1.89453e-05
1238	712	8.66138e-06	1.71608e-06	1.89518e-05
1239	711	8.6585e-06	1.71608e-06	1.89421e-05
1240	710	8.65737e-06	1.71608e-06	1.89421e-05
1241	709	8.65022e-06	1.71608e-06	1.89518e-05
1242	708	8.65434e-06	8.60882e-07	1.81318e-05
1243	707	8.65434e-06	1.71431e-06	1.89894e-05
1244	706	8.6528e-06	1.71431e-06	1.89048e-05
1245	705	8.65955e-06	1.71431e-06	1.81913e-05
1246	704	8.65434e-06	1.71431e-06	1.81993e-05
1247	703	8.65434e-06	1.71431e-06	1.82816e-05
1248	702	8.66367e-06	1.7174e-06	1.8978e-05
1249	701	8.65239e-06	1.71431e-06	1.89484e-05
1250	700	8.65164e-06	1.71431e-06	1.89389e-05
1251	699	8.66026e-06	1.71431e-06	1.89915e-05
1252	698	8.66026e-06	1.71431e-06	1.89602e-05
1253	697	8.65917e-06	1.71431e-06	1.89763e-05
1254	696	8.65509e-06	1.71431e-06	1.89763e-05
1255	695	8.65651e-06	1.71431e-06	1.89895e-05
1256	694	8.65692e-06	1.71608e-06	1.89895e-05
1257	693	8.6603e-06	1.71608e-06	1.89895e-05
1258	692	8.66142e-06	1.71608e-06	1.89566e-05
1259	691	8.67416e-06	1.71608e-06	1.89452e-05
1260	690	8.66026e-06	1.71608e-06	1.88769e-05
1261	689	8.69039e-06	1.71608e-06	1.88769e-05
1262	688	8.67122e-06	1.7174e-06	1.89713e-05
1263	687	9.44004e-06	1.7174e-06	1.89796e-05
1264	686	8.67649e-06	1.71755e-06	1.89713e-05
1265	685	8.68063e-06	1.71829e-06	1.89796e-05
1266	684	8.68063e-06	1.7177e-06	1.89716e-05
1267	683	8.68063e-06	1.71829e-06	1.89862e-05
1268	682	8.68625e-06	1.72154e-06	1.8988e-05
1269	681	8.68625e-06	1.71829e-06	1.8988e-05
1270	680	9.05358e-06	1.72154e-06	1.89864e-05
1271	679	8.67427e-06	1.72154e-06	1.89864e-05
1272	678	8.67231e-06	1.71829e-06	1.90206e-05
1273	677	9.45025e-06	1.71829e-06	1.90535e-05
1274	676	9.45719e-06	1.71829e-06	1.90456e-05
1275	675	9.4563e-06	1.71829e-06	1.90456e-05
1276	674	9.45516e-06	1.71829e-06	1.90535e-05
1277	673	9.45516e-06	1.71829e-06	1.90984e-05
1278	672	9.46159e-06	1.71829e-06	1.90984e-05
1279	671	9.44615e-06	1.71829e-06	1.90586e-05
1280	670	9.44129e-06	1.71829e-06	1.98073e-05
1281	669	9.42676e-06	1.71829e-06	1.98399e-05
1282	668	9.41188e-06	1.71829e-06	1.98399e-05
1283	667	8.68893e-06	1.71962e-06	1.98466e-05
1284	666	9.40384e-06	1.71962e-06	1.98466e-05
1285	665	8.67724e-06	1.71962e-06	1.98688e-05
1286	664	9.43081e-06	1.71962e-06	1.98688e-05
1287	663	9.0444e-06	1.71962e-06	1.98688e-05
1288	662	9.44741e-06	1.71962e-06	1.98791e-05
1289	661	9.45187e-06	1.71962e-06	1.99016e-05
1290	660	9.45512e-06	1.71962e-06	1.99016e-05
1291	659	9.46074e-06	1.71962e-06	1.99069e-05
1292	658	9.46929e-06	1.72199e-06	1.98946e-05
1293	657	9.45468e-06	1.72199e-06	1.9933e-05
1294	656	9.43315e-06	1.72199e-06	1.99187e-05
1295	655	8.67344e-06	1.72199e-06	1.9864e-05
1296	654	8.66142e-06	1.72525e-06	1.9864e-05
1297	653	8.66139e-06	1.71814e-06	1.98192e-05
1298	652	9.42193e-06	1.71814e-06	1.98192e-05
1299	651	8.66743e-06	1.72392e-06	1.98432e-05
1300	650	8.6704e-06	1.7205e-06	1.98056e-05
1301	649	8.66743e-06	1.71814e-06	1.98056e-05
1302	648	8.65475e-06	1.71814e-06	1.98075e-05
1303	647	8.65355e-06	1.71814e-06	1.97462e-05
1304	646	8.65516e-06	1.71814e-06	1.97901e-05
1305	645	8.65127e-06	1.71814e-06	1.97799e-05
1306	644	8.65239e-06	1.71947e-06	1.90404e-05
1307	643	8.6494e-06	1.71814e-06	1.90305e-05
1308	642	8.65243e-06	1.71814e-06	1.90172e-05
1309	641	8.6719e-06	1.71814e-06	1.97462e-05
1310	640	8.65805e-06	1.71814e-06	1.90518e-05
1311	639	8.65468e-06	1.71814e-06	1.90156e-05
1312	638	8.65209e-06	1.71814e-06	1.90106e-05
1313	637	8.65209e-06	1.71814e-06	1.89896e-05
1314	636	8.6491e-06	1.71814e-06	1.89963e-05
1315	635	8.64304e-06	1.71814e-06	1.89896e-05
1316	634	8.63744e-06	1.72065e-06	1.89648e-05
1317	633	8.63413e-06	1.71814e-06	1.89896e-05
1318	632	8.62668e-06	1.71814e-06	1.90025e-05
1319	631	8.62043e-06	1.71814e-06	1.89928e-05
1320	630	8.62485e-06	1.71814e-06	1.89928e-05
1321	629	8.62478e-06	1.71799e-06	1.90025e-05
1322	628	8.62147e-06	1.71799e-06	1.90437e-05
1323	627	8.62043e-06	1.71696e-06	1.96634e-05
1324	626	8.61932e-06	8.60956e-07	1.8924e-05
1325	625	8.61698e-06	8.58443e-07	1.8921e-05
1326	624	8.6133e-06	8.58443e-07	1.87261e-05
1327	623	8.61223e-06	8.58443e-07	1.81568e-05
1328	622	8.60585e-06	1.72154e-06	1.9034e-05
1329	621	8.60733e-06	1.71799e-06	1.90436e-05
1330	620	8.60441e-06	8.58443e-07	1.8168e-05
1331	619	8.59853e-06	1.72139e-06	1.89963e-05
1332	618	8.57677e-06	1.72139e-06	1.8991e-05
1333	617	8.56909e-06	1.7205e-06	1.89762e-05
1334	616	7.80167e-06	1.7205e-06	1.89762e-05
1335	615	7.80712e-06	1.7205e-06	1.87675e-05
1336	614	7.80809e-06	1.7205e-06	1.88803e-05
1337	613	7.80809e-06	1.7205e-06	1.81756e-05
1338	612	7.78681e-06	1.7205e-06	1.81725e-05
1339	611	7.78681e-06	1.7205e-06	1.81429e-05
1340	610	7.79022e-06	1.7205e-06	1.87245e-05
1341	609	7.78281e-06	1.7205e-06	1.81473e-05
1342	608	7.78177e-06	1.7205e-06	1.81473e-05
1343	607	7.77575e-06	1.71843e-06	1.81473e-05
1344	606	7.77639e-06	1.71843e-06	1.8132e-05
1345	605	7.77407e-06	1.71814e-06	1.80942e-05
1346	604	7.768e-06	1.71814e-06	1.80631e-05
1347	603	7.75762e-06	1.71843e-06	1.81241e-05
1348	602	7.75632e-06	1.71843e-06	1.80833e-05
1349	601	7.74942e-06	1.71843e-06	1.8093e-05
1350	600	7.74601e-06	8.59033e-07	1.7235e-05
1351	599	7.74427e-06	1.71991e-06	1.80585e-05
1352	598	7.73133e-06	1.71843e-06	1.80585e-05
1353	597	7.72672e-06	8.59033e-07	1.71934e-05
1354	596	7.71142e-06	8.59033e-07	1.71964e-05
1355	595	6.93903e-06	8.59033e-07	1.71934e-05
1356	594	6.92738e-06	8.59033e-07	1.64489e-05
1357	593	6.91298e-06	8.59033e-07	1.64489e-05
1358	592	6.90522e-06	8.59033e-07	1.64477e-05
1359	591	6.89685e-06	8.59033e-07	1.64718e-05
1360	590	6.89685e-06	8.59033e-07	1.71787e-05
1361	589	6.88379e-06	8.59033e-07	1.71934e-05
1362	588	6.87847e-06	8.59033e-07	1.71949e-05
1363	587	6.8788e-06	8.59033e-07	1.70208e-05
1364	586	6.87847e-06	8.59033e-07	1.63951e-05
1365	585	6.86493e-06	8.59033e-07	1.63907e-05
1366	584	6.83644e-06	8.59033e-07	1.63724e-05
1367	583	6.07613e-06	8.59033e-07	1.63711e-05
1368	582	6.05013e-06	8.59033e-07	1.63528e-05
1369	581	6.04177e-06	8.59033e-07	1.63456e-05
1370	580	6.04151e-06	0	1.54703e-05
1371	579	6.04099e-06	0	1.54356e-05
1372	578	6.034e-06	0	1.47367e-05
1373	577	6.02799e-06	0	1.47075e-05
1374	576	6.0218e-06	0	1.46781e-05
1375	575	6.01714e-06	0	1.46616e-05
1376	574	6.01301e-06	0	1.46466e-05
1377	573	6.0066e-06	0	1.46288e-05
1378	572	5.60377e-06	0	1.46125e-05
1379	571	5.18859e-06	0	1.38141e-05
1380	570	5.1834e-06	0	1.37937e-05
1381	569	5.18001e-06	0	1.37914e-05
1382	568	5.17241e-06	0	1.37606e-05
1383	567	5.16818e-06	0	1.37713e-05
1384	566	5.16484e-06	0	1.37606e-05
1385	565	5.16262e-06	0	1.37606e-05
1386	564	5.15243e-06	0	1.29535e-05
1387	563	4.73292e-06	0	1.29401e-05
1388	562	4.33821e-06	0	1.29212e-05
1389	561	4.32395e-06	0	1.29e-05
1390	560	4.32249e-06	0	1.28921e-05
1391	559	4.31854e-06	0	1.28921e-05
1392	558	4.31061e-06	0	1.28657e-05
1393	557	4.30838e-06	0	1.28602e-05
1394	556	4.30522e-06	0	1.20894e-05
1395	555	4.30411e-06	0	1.20446e-05
1396	554	4.30163e-06	0	1.20321e-05
1397	553	4.29723e-06	0	1.20209e-05
1398	552	4.29557e-06	0	1.12809e-05
1399	551	3.4656e-06	0	1.12809e-05
1400	550	3.46081e-06	0	1.12809e-05
1401	549	3.45647e-06	0	1.12526e-05
1402	548	3.45531e-06	0	1.12448e-05
1403	547	3.44861e-06	0	1.12312e-05
1404	546	3.44783e-06	0	1.11868e-05
1405	545	3.44516e-06	0	1.03829e-05
1406	544	3.44367e-06	0	1.03704e-05
1407	543	3.43776e-06	0	1.03456e-05
1408	542	3.43101e-06	0	1.03435e-05
1409	541	2.60847e-06	0	1.03429e-05
1410	540	2.59853e-06	0	1.03329e-05
1411	539	2.5937e-06	0	1.03241e-05
1412	538	2.59202e-06	0	1.03205e-05
1413	537	2.59023e-06	0	1.03125e-05
1414	536	2.58788e-06	0	1.03107e-05
1415	535	2.58554e-06	0	1.03053e-05
1416	534	2.58376e-06	0	1.03053e-05
1417	533	2.58031e-06	0	9.51729e-06
1418	532	2.57732e-06	0	9.4975e-06
1419	531	2.57433e-06	0	9.47474e-06
1420	530	2.57246e-06	0	9.4714e-06
1421	529	1.73483e-06	0	9.45209e-06
1422	528	1.73179e-06	0	8.64656e-06
1423	527	1.72984e-06	0	8.61883e-06
1424	526	1.72891e-06	0	8.61512e-06
1425	525	1.72779e-06	0	8.60696e-06
1426	524	1.72719e-06	0	8.59077e-06
1427	523	1.72604e-06	0	8.59077e-06
1428	522	1.72466e-06	0	8.59077e-06
1429	521	1.72369e-06	0	7.77478e-06
1430	520	1.72258e-06	0	7.75662e-06
1431	519	1.72184e-06	0	7.75528e-06
1432	518	1.72095e-06	0	7.74467e-06
1433	517	1.71888e-06	0	7.73284e-06
1434	516	1.71663e-06	0	7.72333e-06
1435	515	1.7127e-06	0	7.7134e-06
1436	514	8.67679e-07	0	7.70621e-06
1437	513	8.66101e-07	0	6.90884e-06
1438	512	8.65351e-07	0	6.89752e-06
1439	511	8.6479e-07	0	6.89447e-06
1440	510	8.64304e-07	0	6.88616e-06
1441	509	8.63856e-07	0	6.88564e-06
1442	508	8.63632e-07	0	6.87847e-06
1443	507	8.63334e-07	0	6.86961e-06
1444	506	8.62962e-07	0	6.04491e-06
1445	505	8.62441e-07	0	6.03144e-06
1446	504	8.61995e-07	0	6.02114e-06
1447	503	8.61586e-07	0	6.02003e-06
1448	502	8.61252e-07	0	6.0153e-06
1449	501	8.60585e-07	0	5.19151e-06
1450	500	8.6003e-07	0	5.17494e-06
1451	499	8.59808e-07	0	5.16959e-06
1452	498	8.59402e-07	0	5.16959e-06
1453	497	8.58996e-07	0	5.16418e-06
1454	496	8.58811e-07	0	5.16381e-06
1455	495	8.58148e-07	0	5.15708e-06
1456	494	8.56091e-07	0	5.15309e-06
1457	493	8.53388e-07	0	4.33313e-06
1458	492	4.06576e-22	0	4.3216e-06
1459	491	2.71051e-22	0	4.31295e-06
1460	490	2.71051e-22	0	4.30626e-06
1461	489	2.71051e-22	0	4.29849e-06
1462	488	2.71051e-22	0	4.29664e-06
1463	487	2.71051e-22	0	4.2959e-06
1464	486	1.35525e-22	0	4.28706e-06
1465	485	1.35525e-22	0	4.28706e-06
1466	484	1.35525e-22	0	3.47057e-06
1467	483	1.35525e-22	0	3.46275e-06
1468	482	1.35525e-22	0	3.46126e-06
1469	481	1.35525e-22	0	3.45617e-06
1470	480	1.35525e-22	0	3.45319e-06
1471	479	1.35525e-22	0	3.452e-06
1472	478	1.35525e-22	0	3.44969e-06
1473	477	1.35525e-22	0	3.44902e-06
1474	476	1.35525e-22	0	3.44664e-06
1475	475	1.35525e-22	0	3.43982e-06
1476	474	1.35525e-22	0	3.43982e-06
1477	473	1.35525e-22	0	3.43982e-06
1478	472	1.35525e-22	0	3.4396e-06
1479	471	1.35525e-22	0	3.43864e-06
1480	470	1.35525e-22	0	3.43421e-06
1481	469	1.35525e-22	0	2.60304e-06
1482	468	1.35525e-22	0	2.60304e-06
1483	467	1.35525e-22	0	2.60259e-06
1484	466	1.35525e-22	0	2.60304e-06
1485	465	1.35525e-22	0	3.43038e-06
1486	464	1.35525e-22	0	2.60304e-06
1487	463	1.35525e-22	0	2.60304e-06
1488	462	1.35525e-22	0	2.60259e-06
1489	461	1.35525e-22	0	2.60259e-06
1490	460	1.35525e-22	0	2.60259e-06
1491	459	0	0	2.59965e-06
1492	458	0	0	2.59291e-06
1493	457	0	0	2.59291e-06
1494	456	0	0	2.59134e-06
1495	455	0	0	2.59134e-06
1496	454	0	0	2.59134e-06
1497	453	0	0	2.58889e-06
1498	452	0	0	2.59134e-06
1499	451	0	0	2.58889e-06
1500	450	0	0	2.59134e-06
1501	449	0	0	2.59134e-06
1502	448	0	0	2.59134e-06
1503	447	0	0	2.59134e-06
1504	446	0	0	2.59134e-06
1505	445	0	0	2.59493e-06
1506	444	0	0	2.59493e-06
1507	443	0	0	2.59493e-06
1508	442	0	0	2.59134e-06
1509	441	0	0	2.59246e-06
1510	440	0	0	2.59965e-06
1511	439	0	0	2.60236e-06
1512	438	0	0	2.59583e-06
1513	437	6.77626e-23	0	2.60236e-06
1514	436	1.35525e-22	0	3.42187e-06
1515	435	1.35525e-22	0	3.42187e-06
1516	434	1.35525e-22	0	3.42187e-06
1517	433	1.35525e-22	0	3.42187e-06
1518	432	1.35525e-22	0	3.43931e-06
1519	431	1.35525e-22	0	3.43451e-06
1520	430	1.35525e-22	0	3.43451e-06
1521	429	1.35525e-22	0	3.43451e-06
1522	428	1.35525e-22	0	3.43451e-06
1523	427	1.35525e-22	0	3.43569e-06
1524	426	1.35525e-22	0	3.43451e-06
1525	425	1.35525e-22	0	3.43451e-06
1526	424	1.35525e-22	0	3.43097e-06
1527	423	1.35525e-22	0	3.4351e-06
1528	422	1.35525e-22	0	3.43982e-06
1529	421	1.35525e-22	0	3.43982e-06
1530	420	1.35525e-22	0	3.44308e-06
1531	419	1.35525e-22	0	3.44397e-06
1532	418	1.35525e-22	0	3.44397e-06
1533	417	1.35525e-22	0	3.44397e-06
1534	416	1.35525e-22	0	3.44516e-06
1535	415	1.35525e-22	0	3.44308e-06
1536	414	1.35525e-22	0	3.44167e-06
1537	413	1.35525e-22	0	3.44308e-06
1538	412	1.35525e-22	0	3.44308e-06
1539	411	1.35525e-22	0	3.44397e-06
1540	410	1.35525e-22	0	3.44308e-06
1541	409	1.35525e-22	0	3.44397e-06
1542	408	1.35525e-22	0	3.44545e-06
1543	407	1.35525e-22	0	3.44605e-06
1544	406	1.35525e-22	0	3.44605e-06
1545	405	1.35525e-22	0	3.44605e-06
1546	404	1.35525e-22	0	3.44664e-06
1547	403	1.35525e-22	0	3.44664e-06
1548	402	1.35525e-22	0	3.4508e-06
1549	401	1.35525e-22	0	3.4508e-06
1550	400	1.35525e-22	0	3.45804e-06
1551	399	1.35525e-22	0	3.45557e-06
1552	398	1.35525e-22	0	3.45804e-06
1553	397	1.35525e-22	0	3.45804e-06
1554	396	1.35525e-22	0	3.46245e-06
1555	395	1.35525e-22	0	3.47849e-06
1556	394	1.35525e-22	0	4.28119e-06
1557	393	1.35525e-22	0	4.29258e-06
1558	392	1.35525e-22	0	4.29575e-06
1559	391	1.35525e-22	0	4.29664e-06
1560	390	1.35525e-22	0	4.29923e-06
1561	389	1.35525e-22	0	4.29664e-06
1562	388	1.35525e-22	0	4.29664e-06
1563	387	1.35525e-22	0	4.29886e-06
1564	386	1.35525e-22	0	4.29575e-06
1565	385	1.35525e-22	0	4.29575e-06
1566	384	1.35525e-22	0	4.29664e-06
1567	383	1.35525e-22	0	4.29923e-06
1568	382	1.35525e-22	0	4.29923e-06
1569	381	1.35525e-22	0	4.29664e-06
1570	380	1.35525e-22	0	4.29664e-06
1571	379	2.71051e-22	0	4.29553e-06
1572	378	2.71051e-22	0	4.29575e-06
1573	377	2.71051e-22	0	4.29664e-06
1574	376	2.71051e-22	0	4.29923e-06
1575	375	2.71051e-22	0	4.30071e-06
1576	374	2.71051e-22	0	4.30071e-06
1577	373	2.71051e-22	0	4.29923e-06
1578	372	4.06576e-22	0	4.29923e-06
1579	371	4.06576e-22	0	4.29923e-06
1580	370	4.74338e-22	0	4.30367e-06
1581	369	4.2684e-07	0	4.30478e-06
1582	368	8.53862e-07	0	4.30478e-06
1583	367	8.55945e-07	0	4.30552e-06
1584	366	8.56715e-07	0	4.30663e-06
1585	365	8.57192e-07	0	4.30663e-06
1586	364	8.5767e-07	0	4.30663e-06
1587	363	8.57964e-07	0	4.30663e-06
1588	362	8.57964e-07	0	4.30626e-06
1589	361	8.5848e-07	0	4.30626e-06
1590	360	8.58775e-07	0	4.3033e-06
1591	359	8.58811e-07	0	4.30626e-06
1592	358	8.58885e-07	0	4.30663e-06
1593	357	8.59254e-07	0	4.30441e-06
1594	356	8.59476e-07	0	4.30663e-06
1595	355	8.59734e-07	0	4.3096e-06
1596	354	8.59845e-07	0	4.3096e-06
1597	353	8.60215e-07	0	4.30886e-06
1598	352	8.60215e-07	0	4.30886e-06
1599	351	8.60437e-07	0	4.31295e-06
1600	350	8.60659e-07	0	4.3096e-06
1601	349	8.60733e-07	0	4.3096e-06
1602	348	8.60733e-07	0	4.31295e-06
1603	347	8.60807e-07	0	4.31481e-06
1604	346	8.60919e-07	0	4.31481e-06
1605	345	8.61178e-07	0	4.32234e-06
1606	344	8.61438e-07	0	4.32234e-06
1607	343	8.61586e-07	0	4.31928e-06
1608	342	8.61623e-07	0	4.32264e-06
1609	341	8.61809e-07	0	4.32863e-06
1610	340	8.61883e-07	0	4.34896e-06
1611	339	8.62032e-07	0	5.15398e-06
1612	338	8.62143e-07	0	5.14734e-06
1613	337	8.62143e-07	0	5.14734e-06
1614	336	8.6218e-07	0	5.14734e-06
1615	335	8.62366e-07	0	5.15398e-06
1616	334	8.62366e-07	0	5.15398e-06
1617	333	8.62589e-07	0	5.15398e-06
1618	332	8.62738e-07	0	5.15752e-06
1619	331	8.6285e-07	0	5.15848e-06
1620	330	8.62962e-07	0	5.15796e-06
1621	329	8.62962e-07	0	5.15848e-06
1622	328	8.63222e-07	0	5.15848e-06
1623	327	8.63483e-07	0	5.16418e-06
1624	326	8.63782e-07	0	5.17621e-06
1625	325	8.63968e-07	0	5.17398e-06
1626	324	8.63819e-07	0	5.17665e-06
1627	323	8.6408e-07	0	5.17665e-06
1628	322	8.64379e-07	0	5.17665e-06
1629	321	8.64454e-07	0	5.18023e-06
1630	320	8.64753e-07	0	5.19593e-06
1631	319	8.65089e-07	0	5.19188e-06
1632	318	8.65202e-07	0	5.19908e-06
1633	317	8.65614e-07	0	5.19908e-06
1634	316	8.66138e-07	0	5.98751e-06
1635	315	8.66326e-07	0	5.98751e-06
1636	314	8.66363e-07	0	5.99374e-06
1637	313	8.67905e-07	0	6.00549e-06
1638	312	1.71079e-06	0	6.01943e-06
1639	311	1.71196e-06	0	6.02262e-06
1640	310	1.71497e-06	0	6.02513e-06
1641	309	1.71622e-06	0	6.02825e-06
1642	308	1.71644e-06	0	6.02825e-06
1643	307	1.71733e-06	0	6.0356e-06
1644	306	1.7191e-06	0	6.0356e-06
1645	305	1.71984e-06	0	6.03664e-06
1646	304	1.7205e-06	0	6.04237e-06
1647	303	1.72095e-06	0	6.04237e-06
1648	302	1.72095e-06	0	6.04334e-06
1649	301	1.72147e-06	0	6.04595e-06
1650	300	1.72154e-06	0	6.04602e-06
1651	299	1.72221e-06	0	6.05798e-06
1652	298	1.7228e-06	0	6.08061e-06
1653	297	1.72288e-06	0	6.83848e-06
1654	296	1.72288e-06	0	6.8632e-06
1655	295	1.72317e-06	0	6.88209e-06
1656	294	1.72392e-06	0	6.88913e-06
1657	293	1.72481e-06	0	6.88913e-06
1658	292	1.72563e-06	0	6.89158e-06
1659	291	1.7251e-06	0	6.89158e-06
1660	290	1.72592e-06	0	6.90578e-06
1661	289	1.7263e-06	0	6.90578e-06
1662	288	1.72667e-06	0	6.90943e-06
1663	287	1.72801e-06	0	6.90943e-06
1664	286	1.72853e-06	0	6.91414e-06
1665	285	1.72861e-06	0	6.92311e-06
1666	284	1.72883e-06	0	6.92551e-06
1667	283	1.72883e-06	0	7.73676e-06
1668	282	1.72898e-06	0	7.74593e-06
1669	281	1.73018e-06	0	7.74593e-06
1670	280	1.73018e-06	0	7.73262e-06
1671	279	1.7304e-06	0	7.73861e-06
1672	278	1.73063e-06	0	7.7466e-06
1673	277	1.73235e-06	0	7.76063e-06
1674	276	1.73378e-06	0	7.76063e-06
1675	275	1.73724e-06	0	7.76264e-06
1676	274	2.56849e-06	0	7.75929e-06
1677	273	2.56926e-06	0	7.76264e-06
1678	272	2.57147e-06	0	7.78345e-06
1679	271	2.57036e-06	0	7.77202e-06
1680	270	2.57345e-06	0	7.78345e-06
1681	269	2.57433e-06	0	8.54745e-06
1682	268	2.57798e-06	0	8.57309e-06
1683	267	2.57909e-06	0	8.5907e-06
1684	266	2.58042e-06	0	8.5907e-06
1685	265	2.58065e-06	0	8.58553e-06
1686	264	2.58176e-06	0	8.5907e-06
1687	263	2.58331e-06	0	8.58553e-06
1688	262	2.58365e-06	0	8.60696e-06
1689	261	2.58353e-06	0	8.62255e-06
1690	260	2.58424e-06	0	8.61735e-06
1691	259	2.58476e-06	0	8.62404e-06
1692	258	2.58554e-06	0	8.62404e-06
1693	257	2.58621e-06	0	8.64641e-06
1694	256	2.5881e-06	0	8.63692e-06
1695	255	2.589e-06	0	8.62776e-06
1696	254	2.59034e-06	0	8.63446e-06
1697	253	2.59045e-06	0	8.63148e-06
1698	252	2.59213e-06	0	8.63148e-06
1699	251	2.59291e-06	0	8.63297e-06
1700	250	2.59325e-06	0	8.66964e-06
1701	249	2.59677e-06	0	9.43315e-06
1702	248	2.60236e-06	0	9.44125e-06
1703	247	3.43171e-06	0	9.46896e-06
1704	246	3.43421e-06	0	9.46399e-06
1705	245	3.43613e-06	0	9.46399e-06
1706	244	3.43909e-06	0	9.48291e-06
1707	243	3.44071e-06	0	9.48291e-06
1708	242	3.44101e-06	0	9.49586e-06
1709	241	3.44204e-06	0	9.50249e-06
1710	240	3.44219e-06	0	9.53206e-06
1711	239	3.44367e-06	0	1.02842e-05
1712	238	3.44516e-06	0	9.5594e-06
1713	237	3.44575e-06	0	9.51969e-06
1714	236	3.44531e-06	0	9.51475e-06
1715	235	3.44664e-06	0	1.02694e-05
1716	234	3.44902e-06	0	1.03e-05
1717	233	3.45036e-06	0	1.03081e-05
1718	232	3.45289e-06	0	1.03275e-05
1719	231	3.45513e-06	0	1.03275e-05
1720	230	3.45513e-06	0	1.03275e-05
1721	229	3.45617e-06	0	1.03507e-05
1722	228	3.45696e-06	0	1.03605e-05
1723	227	3.45931e-06	0	1.03605e-05
1724	226	3.46245e-06	0	1.03605e-05
1725	225	3.46696e-06	0	1.03847e-05
1726	224	4.26022e-06	0	1.11454e-05
1727	223	4.28302e-06	0	1.11588e-05
1728	222	4.28747e-06	0	1.11809e-05
1729	221	4.29557e-06	0	1.12012e-05
1730	220	4.2996e-06	0	1.12081e-05
1731	219	4.30148e-06	0	1.12633e-05
1732	218	4.30256e-06	0	1.20127e-05
1733	217	4.30293e-06	0	1.2028e-05
1734	216	4.30478e-06	0	1.20251e-05
1735	215	4.30663e-06	0	1.20251e-05
1736	214	4.30719e-06	0	1.2028e-05
1737	213	4.3083e-06	0	1.20518e-05
1738	212	4.30942e-06	0	1.20549e-05
1739	211	4.31127e-06	0	1.20251e-05
1740	210	4.31596e-06	0	1.20404e-05
1741	209	4.31798e-06	0	1.20352e-05
1742	208	4.31891e-06	0	1.20539e-05
1743	207	4.31984e-06	0	1.20539e-05
1744	206	4.3232e-06	0	1.2057e-05
1745	205	4.33238e-06	0	1.21188e-05
1746	204	4.33919e-06	0	1.21188e-05
1747	203	5.1412e-06	0	1.21618e-05
1748	202	5.15069e-06	0	1.28613e-05
1749	201	5.15003e-06	0	1.2868e-05
1750	200	5.15291e-06	0	1.28988e-05
1751	199	5.1556e-06	0	1.2901e-05
1752	198	5.16218e-06	0	1.29123e-05
1753	197	5.1624e-06	0	1.29123e-05
1754	196	5.16818e-06	0	1.29144e-05
1755	195	5.16996e-06	0	1.29123e-05
1756	194	5.17197e-06	0	1.292e-05
1757	193	5.17442e-06	0	1.29388e-05
1758	192	5.17665e-06	0	1.37168e-05
1759	191	5.1809e-06	0	1.2977e-05
1760	190	5.18381e-06	0	1.2977e-05
1761	189	5.18885e-06	0	1.37417e-05
1762	188	5.19233e-06	0	1.37748e-05
1763	187	5.19368e-06	0	1.37725e-05
1764	186	5.19548e-06	0	1.38164e-05
1765	185	5.20318e-06	0	1.38164e-05
1766	184	5.98163e-06	0	1.38368e-05
1767	183	5.98579e-06	0	1.38368e-05
1768	182	5.99623e-06	8.57486e-07	1.54157e-05
1769	181	6.00914e-06	0	1.45848e-05
1770	180	6.01452e-06	0	1.46149e-05
1771	179	6.01814e-06	0	1.46552e-05
1772	178	6.0228e-06	0	1.46666e-05
1773	177	6.02573e-06	0	1.47061e-05
1774	176	6.02751e-06	0	1.54143e-05
1775	175	6.02751e-06	0	1.47085e-05
1776	174	6.03214e-06	0	1.47085e-05
1777	173	6.03396e-06	0	1.54712e-05
1778	172	6.03656e-06	0	1.54712e-05
1779	171	6.04338e-06	0	1.54712e-05
1780	170	6.05174e-06	0	1.54926e-05
1781	169	6.05825e-06	0	1.54699e-05
1782	168	6.81144e-06	0	1.54781e-05
1783	167	6.06436e-06	8.58001e-07	1.63807e-05
1784	166	6.86843e-06	8.58001e-07	1.7127e-05
1785	165	6.87289e-06	8.58001e-07	1.64291e-05
1786	164	6.87259e-06	8.58001e-07	1.71668e-05
1787	163	6.87344e-06	8.58001e-07	1.64291e-05
1788	162	6.8761e-06	8.58148e-07	1.71668e-05
1789	161	6.87935e-06	0	1.63161e-05
1790	160	6.88409e-06	8.58148e-07	1.72111e-05
1791	159	6.88676e-06	0	1.63373e-05
1792	158	6.88861e-06	0	1.63539e-05
1793	157	6.89239e-06	0	1.7186e-05
1794	156	6.89239e-06	8.58148e-07	1.7293e-05
1795	155	6.89778e-06	8.58148e-07	1.80227e-05
1796	154	6.90198e-06	8.58959e-07	1.80261e-05
1797	153	6.90459e-06	8.58148e-07	1.80227e-05
1798	152	6.90611e-06	8.58148e-07	1.80618e-05
1799	151	6.91328e-06	8.58148e-07	1.80632e-05
1800	150	6.92884e-06	8.57118e-07	1.80693e-05
1801	149	7.70849e-06	8.57118e-07	1.88028e-05
1802	148	7.72234e-06	8.57118e-07	1.88785e-05
1803	147	7.73163e-06	8.57118e-07	1.88769e-05
1804	146	7.7406e-06	8.57118e-07	1.88866e-05
1805	145	7.7463e-06	8.57118e-07	1.89273e-05
1806	144	7.75227e-06	8.57118e-07	1.896e-05
1807	143	7.75294e-06	8.57118e-07	1.89797e-05
1808	142	7.75628e-06	8.57118e-07	1.8988e-05
1809	141	7.75966e-06	8.57118e-07	1.89931e-05
1810	140	7.76669e-06	8.57118e-07	1.89864e-05
1811	139	7.77474e-06	8.57118e-07	1.96836e-05
1812	138	7.77314e-06	8.57118e-07	1.96867e-05
1813	137	7.77975e-06	8.57118e-07	1.97308e-05
1814	136	8.17034e-06	8.57118e-07	1.97836e-05
1815	135	8.53942e-06	8.57118e-07	1.98315e-05
1816	134	8.17149e-06	8.56971e-07	1.98315e-05
1817	133	8.57784e-06	8.56971e-07	2.05367e-05
1818	132	8.58561e-06	8.57118e-07	2.06462e-05
1819	131	8.58189e-06	8.56971e-07	2.05878e-05
1820	130	8.59147e-06	8.56971e-07	2.06394e-05
1821	129	8.59553e-06	1.71799e-06	2.15505e-05
1822	128	8.60882e-06	8.56971e-07	2.07067e-05
1823	127	8.61482e-06	8.56971e-07	2.14115e-05
1824	126	8.61772e-06	8.56971e-07	2.07105e-05
1825	125	8.61482e-06	8.56971e-07	2.08164e-05
1826	124	8.62705e-06	1.71666e-06	2.15949e-05
1827	123	8.63532e-06	1.71666e-06	2.22996e-05
1828	122	8.63569e-06	1.71666e-06	2.23109e-05
1829	121	8.63599e-06	8.56971e-07	2.14576e-05
1830	120	8.63748e-06	8.56971e-07	2.14576e-05
1831	119	9.40303e-06	8.57118e-07	2.14394e-05
1832	118	9.43606e-06	8.57118e-07	2.14394e-05
1833	117	9.43602e-06	8.58885e-07	2.14581e-05
1834	116	9.42996e-06	8.57118e-07	2.14908e-05
1835	115	9.44895e-06	8.57118e-07	2.14908e-05
1836	114	9.45394e-06	1.71387e-06	2.3032e-05
1837	113	9.46977e-06	1.71387e-06	2.23766e-05
1838	112	9.47912e-06	1.71387e-06	2.31465e-05
1839	111	9.48778e-06	1.71387e-06	2.3032e-05
1840	110	9.49709e-06	1.71387e-06	2.23379e-05
1841	109	9.51565e-06	1.71387e-06	2.31467e-05
1842	108	1.02987e-05	2.5729e-06	2.39861e-05
1843	107	1.03009e-05	1.71372e-06	2.31583e-05
1844	106	1.03036e-05	1.71416e-06	2.31707e-05
1845	105	1.0312e-05	1.71416e-06	2.31801e-05
1846	104	1.03289e-05	1.71666e-06	2.32039e-05
1847	103	1.03302e-05	2.57047e-06	2.40997e-05
1848	102	1.03293e-05	1.71666e-06	2.3254e-05
1849	101	1.03328e-05	1.71593e-06	2.33224e-05
1850	100	1.03377e-05	2.57113e-06	2.48396e-05
1851	99	1.03471e-05	2.57113e-06	2.48396e-05
1852	98	1.03489e-05	2.56586e-06	2.4857e-05
1853	97	1.03547e-05	2.56586e-06	2.48374e-05
1854	96	1.03589e-05	1.71932e-06	2.33284e-05
1855	95	1.03681e-05	2.56586e-06	2.41267e-05
1856	94	1.11178e-05	2.56586e-06	2.48549e-05
1857	93	1.11445e-05	2.56564e-06	2.41913e-05
1858	92	1.11464e-05	2.57113e-06	2.4127e-05
1859	91	1.11584e-05	2.57113e-06	2.41913e-05
1860	90	1.11613e-05	2.57113e-06	2.48549e-05
1861	89	1.11719e-05	2.57113e-06	2.48742e-05
1862	88	1.11709e-05	2.57113e-06	2.48742e-05
1863	87	1.11728e-05	3.39746e-06	2.49939e-05
1864	86	1.11762e-05	3.39746e-06	2.51414e-05
1865	85	1.11857e-05	3.43068e-06	2.57833e-05
1866	84	1.11862e-05	3.4207e-06	2.57833e-05
1867	83	1.11901e-05	3.4207e-06	2.57435e-05
1868	82	1.11973e-05	2.57887e-06	2.49228e-05
1869	81	1.1208e-05	2.58087e-06	2.49228e-05
1870	80	1.12123e-05	1.71917e-06	2.41103e-05
1871	79	1.1236e-05	2.57843e-06	2.49209e-05
1872	78	1.19537e-05	3.4207e-06	2.58101e-05
1873	77	1.12429e-05	2.57843e-06	2.56623e-05
1874	76	1.19664e-05	2.57599e-06	2.4998e-05
1875	75	1.19982e-05	2.57599e-06	2.49872e-05
1876	74	1.20018e-05	2.57599e-06	2.56534e-05
1877	73	1.19961e-05	2.57599e-06	2.57194e-05
1878	72	1.201e-05	2.57599e-06	2.57613e-05
1879	71	1.20348e-05	2.58153e-06	2.57748e-05
1880	70	1.20498e-05	2.57599e-06	2.57769e-05
1881	69	1.20489e-05	2.57599e-06	2.57883e-05
1882	68	1.20498e-05	2.57599e-06	2.58547e-05
1883	67	1.20472e-05	1.71784e-06	2.50499e-05
1884	66	1.20525e-05	3.4172e-06	2.67174e-05
1885	65	1.20638e-05	2.57599e-06	2.65348e-05
1886	64	1.20648e-05	2.57599e-06	2.65438e-05
1887	63	1.20629e-05	3.4172e-06	2.66968e-05
1888	62	1.20712e-05	3.4172e-06	2.66968e-05
1889	61	1.20914e-05	2.57599e-06	2.58502e-05
1890	60	1.20847e-05	2.57599e-06	2.65077e-05
1891	59	1.20882e-05	2.57599e-06	2.65077e-05
1892	58	1.20925e-05	2.57599e-06	2.65325e-05
1893	57	1.21176e-05	2.5785e-06	2.65483e-05
1894	56	1.2468e-05	2.57599e-06	2.65963e-05
1895	55	1.28075e-05	2.57599e-06	2.65506e-05
1896	54	1.20993e-05	2.57599e-06	2.66233e-05
1897	53	1.24676e-05	2.5718e-06	2.66624e-05
1898	52	1.2864e-05	2.5718e-06	2.7324e-05
1899	51	1.28678e-05	2.5718e-06	2.67105e-05
1900	50	1.28651e-05	2.57599e-06	2.7453e-05
1901	49	1.28867e-05	2.5718e-06	2.74621e-05
1902	48	1.28877e-05	2.5718e-06	2.74716e-05
1903	47	1.28938e-05	3.43097e-06	2.83849e-05
1904	46	1.28867e-05	3.43097e-06	2.83049e-05
1905	45	1.28839e-05	3.42891e-06	2.82973e-05
1906	44	1.28939e-05	2.57599e-06	2.73847e-05
1907	43	1.28994e-05	3.42891e-06	2.82948e-05
1908	42	1.29106e-05	3.42891e-06	2.75665e-05
1909	41	1.292e-05	2.57798e-06	2.75567e-05
1910	40	1.29249e-05	2.57754e-06	2.82636e-05
1911	39	1.29334e-05	2.57754e-06	2.82636e-05
1912	38	1.2939e-05	2.57754e-06	2.82054e-05
1913	37	1.29534e-05	3.42891e-06	2.91188e-05
1914	36	1.29495e-05	3.42891e-06	2.83704e-05
1915	35	1.29741e-05	2.57754e-06	2.82224e-05
1916	34	1.29569e-05	2.57754e-06	2.83048e-05
1917	33	1.29668e-05	3.42803e-06	2.90764e-05
1918	32	1.29642e-05	3.42803e-06	2.8451e-05
1919	31	1.33161e-05	3.421e-06	2.90914e-05
1920	30	1.36718e-05	3.421e-06	2.84093e-05
1921	29	1.37146e-05	3.421e-06	2.84071e-05
1922	28	1.3711e-05	3.421e-06	2.90739e-05
1923	27	1.36946e-05	3.421e-06	2.84486e-05
1924	26	1.37228e-05	3.421e-06	2.9054e-05
1925	25	1.37328e-05	3.42774e-06	2.91611e-05
1926	24	1.3731e-05	3.42862e-06	2.92641e-05
1927	23	1.37134e-05	3.42862e-06	2.92715e-05
1928	22	1.37087e-05	3.43274e-06	3.00026e-05
1929	21	1.36794e-05	3.43274e-06	3.00026e-05
[truncated: 5,021 more rows]

## Sheet: Fig. 3a inset
pred_date	pred_date_ce (x-axis)	cum_median (y-axis)	cum_low	cum_upp
-69	2019	1430	1327	1544
-68	2018	1430	1327	1544
-67	2017	1429	1326	1543
-66	2016	1429	1326	1543
-65	2015	1429	1326	1543
-64	2014	1429	1326	1543
-63	2013	1429	1326	1543
-62	2012	1429	1326	1543
-61	2011	1429	1326	1543
-60	2010	1428	1325	1542
-59	2009	1427	1325	1542
-58	2008	1427	1325	1542
-57	2007	1427	1325	1542
-56	2006	1425.5	1323	1540
-55	2005	1425.5	1323	1540
-54	2004	1425.5	1323	1540
-53	2003	1424	1321	1538
-52	2002	1424	1321	1538
-51	2001	1423	1320	1537
-50	2000	1421.5	1318	1535
-49	1999	1420	1318	1534
-48	1998	1420	1318	1534
-47	1997	1419.5	1317	1533
-46	1996	1419.5	1317	1533
-45	1995	1419	1317	1533
-44	1994	1417.5	1316	1532
-43	1993	1416.5	1313	1530
-42	1992	1416.5	1313	1530
-41	1991	1416.5	1313	1530
-40	1990	1416.5	1313	1530
-39	1989	1416.5	1313	1530
-38	1988	1414.5	1311	1528
-37	1987	1412	1311	1527
-36	1986	1408.5	1305	1521
-35	1985	1406.5	1303	1519
-34	1984	1405	1301	1517
-33	1983	1405	1301	1517
-32	1982	1402	1298	1514
-31	1981	1401	1297	1513
-30	1980	1399.5	1296	1512
-29	1979	1399.5	1296	1512
-28	1978	1399.5	1296	1512
-27	1977	1399.5	1296	1512
-26	1976	1398.5	1295	1511
-25	1975	1398.5	1295	1511
-24	1974	1398.5	1295	1511
-23	1973	1398.5	1295	1511
-22	1972	1397.5	1294	1510
-21	1971	1395.5	1292	1508
-20	1970	1395.5	1292	1508
-19	1969	1394.5	1291	1507
-18	1968	1391.5	1288	1504
-17	1967	1391.5	1288	1504
-16	1966	1391.5	1288	1504
-15	1965	1391.5	1288	1504
-14	1964	1391.5	1288	1504
-13	1963	1390	1287	1503
-12	1962	1389	1286	1502
-11	1961	1389	1286	1502
-10	1960	1389	1286	1502
-9	1959	1389	1286	1502
-8	1958	1389	1286	1502
-7	1957	1389	1286	1502
-6	1956	1389	1286	1502
-5	1955	1388	1285	1501
-4	1954	1387	1284	1500
-3	1953	1387	1284	1500
-2	1952	1386	1283	1499
-1	1951	1386	1283	1499
0	1950	1385	1282	1498
1	1949	1383	1280	1496
2	1948	1382	1279	1495
3	1947	1382	1279	1495
4	1946	1382	1279	1495
5	1945	1382	1279	1495
6	1944	1381	1278	1494
7	1943	1380	1277	1493
8	1942	1380	1277	1493
9	1941	1380	1276	1492
10	1940	1380	1276	1492
11	1939	1378	1274	1490
12	1938	1376.5	1273	1489
13	1937	1376.5	1273	1489
14	1936	1373.5	1270	1486
15	1935	1371.5	1268	1484
16	1934	1371.5	1268	1484
17	1933	1370.5	1267	1483
18	1932	1370.5	1267	1483
19	1931	1370.5	1267	1483
20	1930	1370.5	1267	1483
21	1929	1369.5	1266	1482
22	1928	1369.5	1266	1482
23	1927	1367.5	1264	1480
24	1926	1365.5	1262	1478
25	1925	1365.5	1262	1478
26	1924	1365.5	1262	1478
27	1923	1365.5	1262	1478
28	1922	1363.5	1260	1476
29	1921	1363.5	1260	1476
30	1920	1363.5	1260	1476
31	1919	1362.5	1259	1475
32	1918	1362.5	1259	1475
33	1917	1361	1258	1474
34	1916	1361	1258	1474
35	1915	1360	1257	1473
36	1914	1360	1257	1473
37	1913	1359	1256	1472
38	1912	1358.5	1255	1471
39	1911	1358	1254	1470
40	1910	1357	1253	1469
41	1909	1356	1252	1468
42	1908	1356	1252	1468
43	1907	1356	1252	1468
44	1906	1354	1250	1466
45	1905	1353	1249	1465
46	1904	1352	1248	1464
47	1903	1351	1247	1463
48	1902	1351	1247	1463
49	1901	1350	1246	1462
50	1900	1349	1245	1461
51	1899	1338	1234	1450
52	1898	1336	1232	1448
53	1897	1335	1231	1447
54	1896	1335	1231	1447
55	1895	1333	1227	1444
56	1894	1331	1228	1444
57	1893	1330	1227	1443
58	1892	1330	1227	1443
59	1891	1328	1225	1441
60	1890	1326	1223	1439
61	1889	1325.5	1223	1438
62	1888	1323.5	1221	1436
63	1887	1323	1221	1436
64	1886	1323	1221	1436
65	1885	1323	1221	1436
66	1884	1323	1221	1436
67	1883	1322	1220	1435
68	1882	1322	1220	1435
69	1881	1322	1220	1435
70	1880	1322	1220	1435
71	1879	1321	1219	1434
72	1878	1321	1218	1433
73	1877	1321	1218	1433
74	1876	1321	1218	1433
75	1875	1321	1216	1432
76	1874	1317	1212	1428
77	1873	1317	1212	1428
78	1872	1316	1211	1427
79	1871	1315	1210	1426
80	1870	1315	1210	1426
81	1869	1314	1209	1425
82	1868	1314	1209	1425
83	1867	1314	1211	1426
84	1866	1314	1211	1426
85	1865	1313	1211	1426
86	1864	1313	1211	1426
87	1863	1313	1211	1426
88	1862	1313	1211	1426
89	1861	1313	1211	1426
90	1860	1313	1211	1426
91	1859	1310.5	1208	1423
92	1858	1310.5	1208	1423
93	1857	1310.5	1208	1423
94	1856	1310.5	1208	1423
95	1855	1310.5	1208	1423
96	1854	1310.5	1208	1423
97	1853	1310.5	1208	1423
98	1852	1310.5	1208	1423
99	1851	1309.5	1207	1422
100	1850	1308.5	1203	1419
101	1849	1300	1195	1411
102	1848	1300	1195	1411
103	1847	1300	1195	1411
104	1846	1300	1195	1411
105	1845	1300	1195	1411
106	1844	1300	1195	1411
107	1843	1300	1195	1411
108	1842	1300	1195	1411
109	1841	1300	1195	1411
110	1840	1300	1195	1411
111	1839	1297	1191	1407
112	1838	1296	1190	1406
113	1837	1296	1190	1406
114	1836	1295.5	1191	1407
115	1835	1295.5	1191	1407
116	1834	1295.5	1191	1407
117	1833	1292	1188	1404
118	1832	1292	1188	1404
119	1831	1291	1187	1403
120	1830	1291	1187	1403
121	1829	1291	1187	1403
122	1828	1291	1187	1403
123	1827	1291	1187	1403
124	1826	1290	1186	1402
125	1825	1290	1186	1402
126	1824	1288	1184	1400
127	1823	1288	1184	1400
128	1822	1288	1182	1399
129	1821	1288	1182	1399
130	1820	1287.5	1182	1399
131	1819	1287.5	1182	1399
132	1818	1287.5	1182	1399
133	1817	1287	1182	1399
134	1816	1287	1184	1400
135	1815	1287	1182	1399
136	1814	1287	1182	1399
137	1813	1287	1182	1399
138	1812	1287	1182	1399
139	1811	1286	1181	1398
140	1810	1286	1181	1397
141	1809	1286	1181	1397
142	1808	1286	1182	1399
143	1807	1286	1179	1396
144	1806	1286	1179	1396
145	1805	1286	1179	1396
146	1804	1286	1179	1396
147	1803	1285.5	1179	1396
148	1802	1285.5	1179	1396
149	1801	1285.5	1179	1396
150	1800	1285	1179	1396
151	1799	1275	1169	1386
152	1798	1275	1169	1386
153	1797	1275	1169	1386
154	1796	1275	1169	1386
155	1795	1275	1169	1386
156	1794	1275	1169	1386
157	1793	1275	1169	1386
158	1792	1272	1166	1383
159	1791	1272	1166	1383
160	1790	1272	1166	1382
161	1789	1272	1166	1382
162	1788	1272	1166	1382
163	1787	1271	1165	1381
164	1786	1271	1165	1381
165	1785	1271	1165	1381
166	1784	1271	1170	1386
167	1783	1271	1170	1386
168	1782	1270.5	1170	1386
169	1781	1270.5	1165	1381
170	1780	1270.5	1165	1381
171	1779	1270.5	1165	1381
172	1778	1270.5	1165	1381
173	1777	1270	1165	1381
174	1776	1270	1165	1381
175	1775	1270	1165	1381
176	1774	1270	1165	1381
177	1773	1270	1165	1381
178	1772	1269	1164	1380
179	1771	1269	1164	1380
180	1770	1269	1164	1380
181	1769	1268	1161	1378
182	1768	1268	1161	1378
183	1767	1268	1161	1378
184	1766	1268	1161	1378
185	1765	1268	1162	1379
186	1764	1268	1162	1379
187	1763	1268	1162	1379
188	1762	1268	1162	1379
189	1761	1268	1162	1379
190	1760	1266	1160	1377
191	1759	1265.5	1160	1377
192	1758	1265	1160	1377
193	1757	1265	1160	1376
194	1756	1265	1160	1376
195	1755	1264.5	1160	1375
196	1754	1264	1160	1375
197	1753	1264	1160	1375
198	1752	1264	1160	1375
199	1751	1263.5	1160	1375
200	1750	1263.5	1160	1375
201	1749	1262	1159	1374
202	1748	1262	1159	1374
203	1747	1262	1158	1374
204	1746	1262	1158	1374
205	1745	1262	1158	1373
206	1744	1262	1158	1373
207	1743	1261.5	1158	1373
208	1742	1261.5	1158	1373
209	1741	1261	1157	1373
210	1740	1261	1157	1373
211	1739	1261	1157	1373
212	1738	1261	1157	1373
213	1737	1261	1157	1373
214	1736	1261	1156	1372
215	1735	1261	1156	1372
216	1734	1261	1155	1372
217	1733	1260.5	1157	1373
218	1732	1260.5	1155	1371
219	1731	1260	1155	1371
220	1730	1260	1155	1371
221	1729	1257	1152	1368
222	1728	1257	1152	1368
223	1727	1257	1152	1368
224	1726	1257	1151	1368
225	1725	1255	1149	1366
226	1724	1253.5	1148	1365
227	1723	1253.5	1149	1365
228	1722	1253	1150	1366
229	1721	1253	1150	1366
230	1720	1253	1150	1366
231	1719	1253	1150	1365
232	1718	1253	1149	1365
233	1717	1253	1149	1365
234	1716	1253	1149	1365
235	1715	1253	1148	1365
236	1714	1252.5	1148	1365
237	1713	1252.5	1148	1365
238	1712	1252.5	1148	1365
239	1711	1252	1148	1365
240	1710	1252	1145	1362
241	1709	1251	1144	1361
242	1708	1251	1144	1361
243	1707	1250	1143	1360
244	1706	1250	1142	1359
245	1705	1250	1142	1359
246	1704	1250	1142	1359
247	1703	1249	1142	1359
248	1702	1249	1142	1359
249	1701	1249	1142	1359
250	1700	1249	1142	1359
251	1699	1246	1139	1356
252	1698	1246	1139	1356
253	1697	1244.5	1137	1355
254	1696	1244.5	1137	1355
255	1695	1244.5	1137	1355
256	1694	1244.5	1137	1355
257	1693	1244	1137	1355
258	1692	1243	1142	1360
259	1691	1243	1143	1360
260	1690	1242.5	1143	1360
261	1689	1239.5	1139	1357
262	1688	1239.5	1132	1350
263	1687	1239	1129	1348
264	1686	1239	1137	1355
265	1685	1239	1127	1345
266	1684	1239	1126	1344
267	1683	1239	1126	1344
268	1682	1238	1125	1343
269	1681	1238	1125	1343
270	1680	1238	1125	1343
271	1679	1238	1125	1343
272	1678	1237.5	1125	1343
273	1677	1237.5	1125	1343
274	1676	1237.5	1125	1343
275	1675	1237	1122	1340
276	1674	1237	1124	1342
277	1673	1234	1122	1339
278	1672	1234	1122	1339
279	1671	1231.5	1120	1337
280	1670	1231	1120	1337
281	1669	1230	1119	1336
282	1668	1230	1119	1336
283	1667	1230	1119	1336
284	1666	1230	1119	1336
285	1665	1230	1119	1336
286	1664	1230	1119	1336
287	1663	1230	1119	1335
288	1662	1230	1119	1335
289	1661	1229	1117	1334
290	1660	1229	1113	1330
291	1659	1229	1113	1330
292	1658	1228.5	1113	1330
293	1657	1228.5	1112	1330
294	1656	1228	1116	1332
295	1655	1228	1116	1332
296	1654	1227.5	1126	1342
297	1653	1227.5	1126	1342
298	1652	1227	1126	1342
299	1651	1227	1126	1342
300	1650	1227	1126	1342
301	1649	1224.5	1110	1327
302	1648	1224	1113	1329
303	1647	1224	1113	1329
304	1646	1224	1113	1329
305	1645	1224	1113	1329
306	1644	1224	1113	1329
307	1643	1224	1123	1339
308	1642	1223	1112	1329
309	1641	1223	1112	1329
310	1640	1223	1122	1338
311	1639	1222	1121	1337
312	1638	1221	1121	1337
313	1637	1221	1121	1336
314	1636	1221	1111	1327
315	1635	1221	1111	1327
316	1634	1221	1111	1326
317	1633	1221	1111	1326
318	1632	1220	1111	1326
319	1631	1220	1111	1326
320	1630	1220	1111	1326
321	1629	1220	1111	1325
322	1628	1220	1111	1325
323	1627	1219	1111	1326
324	1626	1219	1111	1325
325	1625	1219	1111	1325
326	1624	1219	1111	1325
327	1623	1219	1110	1325
328	1622	1218	1109	1324
329	1621	1218	1110	1324
330	1620	1217.5	1108	1322
331	1619	1217	1108	1322
332	1618	1217	1108	1322
333	1617	1217	1108	1322
334	1616	1217	1108	1322
335	1615	1217	1108	1322
336	1614	1217	1108	1322
337	1613	1216	1107	1322
338	1612	1216	1106	1321
339	1611	1215	1106	1320
340	1610	1214	1105	1320
341	1609	1213	1108	1323
342	1608	1213	1108	1322
343	1607	1213	1107	1322
344	1606	1212	1106	1321
345	1605	1212	1106	1321
346	1604	1211	1106	1321
347	1603	1211	1103	1318
348	1602	1211	1103	1318
349	1601	1210	1108	1323
350	1600	1210	1109	1324
351	1599	1207	1097	1312
352	1598	1207	1097	1312
353	1597	1207	1097	1311
354	1596	1206.5	1097	1311
355	1595	1206	1097	1311
356	1594	1206	1097	1311
357	1593	1205	1097	1310
358	1592	1205	1096	1309
359	1591	1205	1096	1309
360	1590	1204	1095	1308
361	1589	1204	1095	1308
362	1588	1203	1095	1307
363	1587	1203	1094	1307
364	1586	1203	1094	1307
365	1585	1202	1093	1307
366	1584	1201.5	1093	1306
367	1583	1201	1093	1307
368	1582	1200	1091	1304
369	1581	1200	1091	1304
370	1580	1200	1092	1305
371	1579	1200	1092	1305
372	1578	1199	1090	1304
373	1577	1198.5	1088	1303
374	1576	1198	1089	1303
375	1575	1198	1087	1302
376	1574	1197	1092	1306
377	1573	1197	1092	1306
378	1572	1196.5	1092	1306
379	1571	1196	1090	1304
380	1570	1196	1089	1303
381	1569	1195.5	1083	1298
382	1568	1195	1088	1303
383	1567	1194	1092	1306
384	1566	1193	1086	1301
385	1565	1193	1086	1301
386	1564	1192	1085	1300
387	1563	1191	1085	1300
388	1562	1191	1082	1297
389	1561	1190	1079	1294
390	1560	1189	1079	1294
391	1559	1189	1080	1295
392	1558	1188.5	1080	1293
393	1557	1188	1080	1293
394	1556	1187.5	1078	1292
395	1555	1187	1078	1291
396	1554	1186.5	1079	1291
397	1553	1185.5	1079	1291
398	1552	1185	1075	1288
399	1551	1184	1077	1290
400	1550	1183	1074	1287
401	1549	1182	1075	1287
402	1548	1181	1075	1286
403	1547	1180	1074	1287
404	1546	1179	1073	1286
405	1545	1178.5	1074	1286
406	1544	1178	1073	1284
407	1543	1178	1073	1282
408	1542	1176.5	1071	1280
409	1541	1176	1070	1280
410	1540	1175	1069	1279
411	1539	1174.5	1069	1279
412	1538	1173	1069	1279
413	1537	1173	1067	1278
414	1536	1172	1066	1277
415	1535	1172	1067	1276
416	1534	1171	1066	1276
417	1533	1170	1066	1276
418	1532	1169	1064	1274
419	1531	1169	1063	1274
420	1530	1168	1062	1273
421	1529	1167	1063	1274
422	1528	1166.5	1064	1274
423	1527	1166	1061	1272
424	1526	1165	1062	1273
425	1525	1164	1059	1270
426	1524	1163.5	1060	1269
427	1523	1162.5	1060	1267
428	1522	1162	1057	1267
429	1521	1161	1056	1266
430	1520	1161	1056	1265
431	1519	1160	1056	1265
432	1518	1159	1056	1265
433	1517	1158	1056	1264
434	1516	1158	1056	1264
435	1515	1157	1055	1262
436	1514	1156	1052	1260
437	1513	1156	1052	1259
438	1512	1155	1053	1259
439	1511	1153	1051	1258
440	1510	1153	1051	1257
441	1509	1152	1052	1257
442	1508	1151.5	1052	1257
443	1507	1151	1049	1256
444	1506	1150	1047	1254
445	1505	1150	1047	1253
446	1504	1149	1046	1252
447	1503	1148	1045	1252
448	1502	1146	1043	1250
449	1501	1142	1040	1246
450	1500	1141	1039	1245
451	1499	1141	1039	1245
452	1498	1140	1040	1244
453	1497	1139	1039	1243
454	1496	1138	1039	1243
455	1495	1137.5	1038	1243
456	1494	1136	1036	1242
457	1493	1135	1036	1242
458	1492	1134	1036	1241
459	1491	1133	1031	1239
460	1490	1132	1025	1233
461	1489	1131	1027	1235
462	1488	1131	1027	1234
463	1487	1130	1026	1233
464	1486	1129	1026	1232
465	1485	1129	1025	1232
466	1484	1128	1020	1228
467	1483	1128	1023	1230
468	1482	1127	1022	1229
469	1481	1125.5	1022	1229
470	1480	1124.5	1020	1229
471	1479	1124	1017	1226
472	1478	1123	1019	1228
473	1477	1122	1017	1225
474	1476	1120	1017	1224
475	1475	1119.5	1016	1224
476	1474	1118.5	1016	1224
477	1473	1118	1014	1223
478	1472	1117	1013	1222
479	1471	1116	1012	1221
480	1470	1115	1011	1220
481	1469	1115	1010	1219
482	1468	1114	1009	1218
483	1467	1112.5	1007	1217
484	1466	1112	1007	1217
485	1465	1111	1006	1216
486	1464	1110	1009	1218
487	1463	1108	1008	1218
488	1462	1107	998	1208
489	1461	1106	997	1208
490	1460	1105	1003	1211
491	1459	1104	1002	1209
492	1458	1103	1001	1208
493	1457	1102	1000	1207
494	1456	1100.5	1000	1207
495	1455	1100	999	1205
496	1454	1099	996	1202
497	1453	1098	994	1201
498	1452	1097	993	1200
499	1451	1096	991	1198
500	1450	1095	991	1198
501	1449	1094	993	1200
502	1448	1093	992	1200
503	1447	1091	989	1198
504	1446	1090	989	1198
505	1445	1089	983	1191
506	1444	1088	980	1188
507	1443	1087	980	1188
508	1442	1085.5	979	1187
509	1441	1084	976	1184
510	1440	1083	977	1185
511	1439	1082	982	1189
512	1438	1081	975	1182
513	1437	1080	981	1188
514	1436	1079	979	1185
515	1435	1078	979	1185
516	1434	1077	973	1179
517	1433	1076	978	1184
518	1432	1075	978	1184
519	1431	1075	970	1177
520	1430	1074	969	1176
521	1429	1072	968	1174
522	1428	1071.5	975	1182
523	1427	1071	976	1183
524	1426	1070	966	1174
525	1425	1069	962	1170
526	1424	1068	970	1176
527	1423	1067	969	1175
528	1422	1066	968	1175
529	1421	1065	958	1166
530	1420	1064	956	1164
531	1419	1062.5	958	1165
532	1418	1061	958	1164
533	1417	1060	958	1164
534	1416	1059	957	1162
535	1415	1059	956	1161
536	1414	1057	956	1159
537	1413	1056	953	1157
538	1412	1055	953	1156
539	1411	1053.5	950	1153
540	1410	1052.5	948	1153
541	1409	1052	946	1152
542	1408	1051	945	1150
543	1407	1050	944	1148
544	1406	1048.5	944	1148
545	1405	1047.5	942	1147
546	1404	1046	940	1145
547	1403	1044	942	1146
548	1402	1044	941	1145
549	1401	1042.5	940	1144
550	1400	1041	939	1143
551	1399	1040	938	1142
552	1398	1039	937	1140
553	1397	1037.5	937	1140
554	1396	1037	934	1138
555	1395	1035	938	1141
556	1394	1034	934	1137
557	1393	1033	933	1136
558	1392	1031	933	1135
559	1391	1030	932	1134
560	1390	1029	932	1133
561	1389	1028.5	931	1132
562	1388	1027	931	1133
563	1387	1025.5	933	1134
564	1386	1024	933	1134
565	1385	1023	928	1129
566	1384	1022	926	1126
567	1383	1021	921	1121
568	1382	1019	921	1120
569	1381	1018	922	1120
570	1380	1017	921	1118
571	1379	1015	921	1118
572	1378	1014	919	1116
573	1377	1013	916	1114
574	1376	1012	914	1112
575	1375	1011	912	1111
576	1374	1009	913	1110
577	1373	1008	912	1110
578	1372	1006	912	1109
579	1371	1005	909	1106
580	1370	1003	914	1111
581	1369	1002	909	1107
582	1368	1000	907	1105
583	1367	999	904	1103
584	1366	998	901	1099
585	1365	996	905	1103
586	1364	995	903	1101
587	1363	993	898	1097
588	1362	992	898	1096
589	1361	991	896	1095
590	1360	989	895	1093
591	1359	988	892	1090
592	1358	987	891	1088
593	1357	986	890	1087
594	1356	984	888	1085
595	1355	983	888	1086
596	1354	982	883	1081
597	1353	980	883	1079
598	1352	978	882	1078
599	1351	976.5	880	1076
600	1350	975	879	1075
601	1349	974	876	1073
602	1348	972	879	1076
603	1347	970.5	872	1069
604	1346	969	875	1071
605	1345	968	874	1069
606	1344	966	872	1067
607	1343	964	871	1065
608	1342	962.5	873	1067
609	1341	961	866	1061
610	1340	960	865	1060
611	1339	958	860	1056
612	1338	956.5	859	1055
613	1337	955	858	1054
614	1336	953	855	1051
615	1335	951	853	1050
616	1334	950	852	1048
617	1333	949	851	1047
618	1332	947	850	1046
619	1331	945	850	1046
620	1330	943	850	1045
621	1329	942	840	1037
622	1328	940	841	1036
623	1327	938	839	1034
624	1326	937	835	1028
625	1325	936	833	1027
626	1324	934	833	1025
627	1323	933	836	1029
628	1322	931	830	1022
629	1321	930	827	1020
630	1320	928.5	828	1022
631	1319	927	826	1020
632	1318	925	827	1020
633	1317	923	825	1018
634	1316	922	824	1016
635	1315	920	823	1014
636	1314	918	822	1013
637	1313	916	816	1009
638	1312	914	817	1008
639	1311	912	816	1007
640	1310	910	815	1006
641	1309	909	812	1003
642	1308	907	811	1003
643	1307	904.5	809	1000
644	1306	902.5	805	998
645	1305	901	804	997
646	1304	899	806	998
647	1303	897.5	800	992
648	1302	896	799	991
649	1301	894	796	988
650	1300	892	795	988
651	1299	890	797	989
652	1298	888	792	985
653	1297	887	790	983
654	1296	884.5	786	979
655	1295	883	788	979
656	1294	881	785	977
657	1293	879	785	977
658	1292	877	783	975
659	1291	874.5	781	973
660	1290	873	785	976
661	1289	871	778	969
662	1288	869	783	972
663	1287	867	782	971
664	1286	865	781	971
665	1285	864	777	965
666	1284	861	773	962
667	1283	860	770	959
668	1282	857	766	954
669	1281	855	766	952
670	1280	852	762	948
671	1279	851	762	947
672	1278	849	763	949
673	1277	846	757	943
674	1276	844	757	942
675	1275	842	751	938
676	1274	840	750	936
677	1273	838	749	935
678	1272	836	748	934
679	1271	834	744	932
680	1270	832	742	929
681	1269	830	740	928
682	1268	828	740	927
683	1267	825	739	926
684	1266	823	736	923
685	1265	821	734	920
686	1264	819.5	733	920
687	1263	818	729	917
688	1262	816	729	918
689	1261	814	729	917
690	1260	812	727	914
691	1259	810.5	721	908
692	1258	809	721	908
693	1257	807	725	910
694	1256	805	718	904
695	1255	804	717	903
696	1254	802	719	904
697	1253	801	719	902
698	1252	799	718	901
699	1251	797	716	899
700	1250	796	718	900
701	1249	795	715	896
702	1248	794	713	893
703	1247	793	714	894
704	1246	792	714	893
705	1245	791	706	884
706	1244	789	706	882
707	1243	788.5	705	880
708	1242	787	704	879
709	1241	786	710	883
710	1240	785	710	882
711	1239	784	708	880
712	1238	783	707	878
713	1237	783	705	876
714	1236	781.5	705	874
715	1235	780	702	872
716	1234	779	702	871
717	1233	778.5	701	870
718	1232	777.5	700	869
719	1231	777	700	869
720	1230	776	698	866
721	1229	775	697	865
722	1228	775	697	864
723	1227	774	697	864
724	1226	773	695	863
725	1225	773	695	863
726	1224	772	696	863
727	1223	772	696	863
728	1222	772	695	863
729	1221	771	694	863
730	1220	770	694	863
731	1219	770	694	863
732	1218	770	694	863
733	1217	769	693	862
734	1216	769	692	861
735	1215	769	693	862
736	1214	768	689	859
737	1213	767.5	688	858
738	1212	767	688	858
739	1211	767	688	857
740	1210	766	688	857
741	1209	766	688	857
742	1208	765.5	686	855
743	1207	765	686	855
744	1206	765	685	855
745	1205	765	677	848
746	1204	765	669	840
747	1203	764	677	847
748	1202	764	677	847
749	1201	764	670	840
750	1200	764	670	840
751	1199	764	670	840
752	1198	764	675	844
753	1197	763.5	675	844
754	1196	763	670	840
755	1195	763	675	844
756	1194	763	675	844
757	1193	762.5	675	844
758	1192	762	670	839
759	1191	762	674	843
760	1190	762	675	843
761	1189	762	674	843
762	1188	762	674	843
763	1187	761	674	843
764	1186	761	669	838
765	1185	761	674	842
766	1184	760.5	674	842
767	1183	760	673	842
768	1182	760	673	841
769	1181	760	673	841
770	1180	760	672	840
771	1179	760	672	840
772	1178	759.5	672	840
773	1177	759	672	840
774	1176	759	672	840
775	1175	758.5	672	840
776	1174	758.5	672	840
777	1173	758	671	839
778	1172	758	671	839
779	1171	758	671	839
780	1170	758	671	838
781	1169	758	671	838
782	1168	757	674	842
783	1167	757	670	838
784	1166	757	670	838
785	1165	757	670	838
786	1164	756.5	670	838
787	1163	756.5	670	838
788	1162	756	670	838
789	1161	756	670	838
790	1160	756	670	838
791	1159	756	667	835
792	1158	756	667	835
793	1157	755.5	666	834
794	1156	755.5	670	837
795	1155	755	667	835
796	1154	755	667	834
797	1153	755	667	834
798	1152	755	668	835
799	1151	755	668	835
800	1150	754.5	668	834
801	1149	754	668	834
802	1148	754	668	834
803	1147	754	666	833
804	1146	754	666	833
805	1145	754	666	833
806	1144	754	666	833
807	1143	753	666	833
808	1142	753	666	833
809	1141	753	665	833
810	1140	753	663	831
811	1139	753	667	834
812	1138	752	666	833
813	1137	752	666	833
814	1136	752	666	833
815	1135	752	666	833
816	1134	752	665	833
817	1133	752	665	833
818	1132	752	665	833
819	1131	751	665	833
820	1130	751	665	833
821	1129	751	665	833
822	1128	751	665	833
823	1127	751	659	827
824	1126	750	659	827
825	1125	750	659	827
826	1124	750	659	827
827	1123	750	659	827
828	1122	749.5	659	827
829	1121	749	658	827
830	1120	749	658	826
831	1119	749	658	826
832	1118	749	658	826
833	1117	748	658	826
834	1116	748	658	826
835	1115	748	658	826
836	1114	748	660	828
837	1113	748	660	828
838	1112	748	660	827
839	1111	747	658	826
840	1110	747	658	826
841	1109	747	660	828
842	1108	747	656	824
843	1107	746	656	824
844	1106	746	656	824
845	1105	746	656	824
846	1104	746	656	823
847	1103	746	656	823
848	1102	745	656	823
849	1101	745	658	825
850	1100	745	658	824
851	1099	745	658	823
852	1098	745	657	823
853	1097	745	657	823
854	1096	745	657	823
855	1095	744	657	823
856	1094	744	657	823
857	1093	744	657	822
858	1092	744	657	822
859	1091	744	657	822
860	1090	744	657	822
861	1089	744	657	822
862	1088	743	657	822
863	1087	743	657	822
864	1086	743	654	819
865	1085	742	654	819
866	1084	742	654	819
867	1083	742	654	819
868	1082	741	654	819
869	1081	741	653	819
870	1080	741	652	817
871	1079	741	652	817
872	1078	741	652	816
873	1077	741	652	816
874	1076	741	652	816
875	1075	740.5	652	816
876	1074	740	652	815
877	1073	740	652	815
878	1072	740	652	814
879	1071	740	651	814
880	1070	740	651	814
881	1069	740	652	816
882	1068	739.5	652	816
883	1067	739.5	652	816
884	1066	739	651	815
885	1065	739	651	815
886	1064	738	651	815
887	1063	738	649	814
888	1062	738	649	814
889	1061	738	648	813
890	1060	738	650	814
891	1059	738	650	814
892	1058	738	650	814
893	1057	738	649	813
894	1056	738	649	813
895	1055	738	648	812
896	1054	738	648	812
897	1053	737.5	648	812
898	1052	737.5	648	812
899	1051	737	648	812
900	1050	737	648	812
901	1049	737	648	812
902	1048	737	647	812
903	1047	737	647	812
904	1046	737	650	814
905	1045	736.5	650	814
906	1044	736.5	650	814
907	1043	736	649	813
908	1042	736	649	813
909	1041	736	647	812
910	1040	736	647	812
911	1039	736	647	812
912	1038	736	647	812
913	1037	736	647	812
914	1036	736	648	813
915	1035	736	647	812
916	1034	736	647	812
917	1033	736	647	812
918	1032	736	647	812
919	1031	736	647	812
920	1030	736	647	812
921	1029	736	647	812
922	1028	736	647	812
923	1027	736	647	812
924	1026	736	647	812
925	1025	735.5	647	812
926	1024	735.5	647	812
927	1023	735	647	812
928	1022	735	647	812
929	1021	735	647	812
930	1020	735	647	812
931	1019	735	647	812
932	1018	735	646	812
933	1017	735	647	812
934	1016	735	647	812
935	1015	735	646	812
936	1014	735	646	812
937	1013	735	646	812
938	1012	735	646	812
939	1011	735	646	812
940	1010	735	645	811
941	1009	734	645	811
942	1008	734	645	811
943	1007	734	645	811
944	1006	734	646	812
945	1005	734	646	812
946	1004	734	645	811
947	1003	734	645	811
948	1002	734	645	811
949	1001	734	645	811
950	1000	734	645	811
951	999	734	645	811
952	998	734	644	811
953	997	734	644	810
954	996	734	644	810
955	995	734	644	810
956	994	734	644	810
957	993	734	644	810
958	992	734	644	810
959	991	734	644	810
960	990	734	644	810
961	989	734	644	810
962	988	734	644	810
963	987	733.5	644	810
964	986	733.5	644	810
965	985	733	644	810
966	984	733	644	810
967	983	733	644	810
968	982	733	644	810
969	981	733	644	810
970	980	733	644	810
971	979	733	644	810
972	978	733	644	810
973	977	733	644	810
974	976	733	644	810
975	975	733	644	810
976	974	733	644	810
977	973	733	644	810
978	972	733	644	810
979	971	733	643	809
980	970	733	643	809
981	969	733	643	809
982	968	733	643	809
983	967	733	643	809
984	966	733	643	809
985	965	732.5	643	809
986	964	732.5	643	809
987	963	732	643	809
988	962	732	643	809
989	961	732	643	809
990	960	732	643	809
991	959	732	643	809
992	958	732	643	809
993	957	732	643	809
994	956	732	643	809
995	955	732	641	808
996	954	732	641	808
997	953	732	641	808
998	952	732	641	808
999	951	732	641	808
1000	950	732	641	808
1001	949	732	641	808
1002	948	732	641	808
1003	947	732	641	808
1004	946	732	641	808
1005	945	732	641	808
1006	944	732	641	808
1007	943	732	641	808
1008	942	731.5	642	808
1009	941	731	643	809
1010	940	731	643	809
1011	939	731	643	809
1012	938	731	643	809
1013	937	731	643	809
1014	936	731	643	809
1015	935	731	643	809
1016	934	731	643	809
1017	933	731	643	809
1018	932	731	643	809
1019	931	731	642	808
1020	930	731	642	808
1021	929	731	642	808
1022	928	731	642	808
1023	927	731	642	808
1024	926	731	642	808
1025	925	730.5	642	808
1026	924	730	642	808
1027	923	730	642	808
1028	922	730	640	807
1029	921	730	640	807
1030	920	730	641	807
1031	919	730	641	807
1032	918	730	641	807
1033	917	730	640	806
1034	916	730	640	806
1035	915	730	640	806
1036	914	730	640	806
1037	913	730	640	806
1038	912	729.5	640	806
1039	911	729	640	806
1040	910	729	640	806
1041	909	729	640	806
1042	908	729	639	806
1043	907	729	639	806
1044	906	729	639	806
1045	905	729	639	806
1046	904	729	639	806
1047	903	729	640	806
1048	902	729	639	806
1049	901	729	639	806
1050	900	728	639	806
1051	899	728	639	806
1052	898	728	638	806
1053	897	728	638	806
1054	896	728	638	806
1055	895	728	638	806
1056	894	728	633	801
1057	893	728	633	801
1058	892	728	633	801
1059	891	728	633	801
1060	890	728	633	801
1061	889	728	633	801
1062	888	728	633	801
1063	887	727.5	633	801
1064	886	727	633	801
1065	885	727	633	801
1066	884	727	633	801
1067	883	727	633	801
1068	882	727	633	801
1069	881	727	633	801
1070	880	727	633	801
1071	879	727	633	801
1072	878	727	633	801
1073	877	727	633	801
1074	876	727	633	801
1075	875	727	633	800
1076	874	727	633	800
1077	873	726.5	633	800
1078	872	726.5	633	800
1079	871	726.5	633	800
1080	870	726	633	800
1081	869	726	633	800
1082	868	726	633	800
1083	867	725.5	633	800
1084	866	725	632	799
1085	865	725	632	799
1086	864	725	632	799
1087	863	725	633	799
1088	862	725	633	799
1089	861	725	633	799
1090	860	725	633	799
1091	859	724.5	633	799
1092	858	724.5	633	799
1093	857	724.5	633	799
1094	856	724.5	633	799
1095	855	724	633	799
1096	854	724	632	799
1097	853	724	632	799
1098	852	724	632	799
1099	851	724	632	799
1100	850	724	632	799
1101	849	723.5	632	799
1102	848	723	632	799
1103	847	723	632	799
1104	846	723	632	799
1105	845	723	632	799
1106	844	723	632	800
1107	843	723	632	800
1108	842	723	644	811
1109	841	723	642	809
1110	840	723	642	809
1111	839	723	642	809
1112	838	722	642	809
1113	837	722	644	809
1114	836	722	644	809
1115	835	722	644	809
1116	834	722	644	809
1117	833	722	644	809
1118	832	722	644	809
1119	831	722	643	808
1120	830	722	643	808
1121	829	721	643	808
1122	828	721	642	808
1123	827	721	642	808
1124	826	721	642	808
1125	825	721	642	808
1126	824	721	642	808
1127	823	721	641	807
1128	822	721	641	807
1129	821	720.5	641	807
1130	820	720	641	807
1131	819	720	641	807
1132	818	720	640	807
1133	817	720	640	807
1134	816	720	640	807
1135	815	720	642	808
1136	814	720	629	796
1137	813	719.5	629	796
1138	812	719	629	796
1139	811	719	641	807
1140	810	719	641	807
1141	809	719	641	807
1142	808	719	641	807
1143	807	719	641	807
1144	806	719	627	794
1145	805	718.5	627	794
1146	804	718.5	627	794
1147	803	718	627	794
1148	802	718	627	794
1149	801	718	627	794
1150	800	718	627	794
1151	799	717.5	627	794
1152	798	717	627	794
1153	797	717	627	794
1154	796	717	627	794
1155	795	717	627	794
1156	794	717	627	794
1157	793	717	627	794
1158	792	717	627	794
1159	791	717	627	794
1160	790	717	628	795
1161	789	717	626	794
1162	788	717	626	794
1163	787	717	626	794
1164	786	717	626	794
1165	785	717	626	794
1166	784	717	626	794
1167	783	716	626	794
1168	782	716	626	794
1169	781	716	633	801
1170	780	716	633	801
1171	779	715.5	639	807
1172	778	715.5	632	800
1173	777	715.5	632	800
1174	776	715	640	807
1175	775	715	640	807
1176	774	715	633	800
1177	773	715	633	800
1178	772	715	633	800
1179	771	715	626	793
1180	770	714.5	639	806
1181	769	714	633	800
1182	768	714	639	806
1183	767	714	639	806
1184	766	714	632	799
1185	765	714	639	806
1186	764	714	639	806
1187	763	713.5	624	791
1188	762	713	624	791
1189	761	713	625	791
1190	760	713	624	790
1191	759	713	624	790
1192	758	713	624	790
1193	757	713	624	790
1194	756	713	624	790
1195	755	713	624	790
1196	754	713	624	790
1197	753	713	624	790
1198	752	713	624	790
1199	751	712	624	790
1200	750	712	624	790
1201	749	712	624	790
1202	748	712	624	790
1203	747	711.5	624	790
1204	746	711.5	625	790
1205	745	711.5	625	790
1206	744	711	625	790
1207	743	711	625	790
1208	742	711	625	790
1209	741	711	624	789
1210	740	711	624	789
1211	739	711	624	789
1212	738	711	624	789
1213	737	710.5	624	789
1214	736	710	624	789
1215	735	710	624	789
1216	734	710	624	789
1217	733	710	624	789
1218	732	710	624	789
1219	731	710	624	789
1220	730	710	637	801
1221	729	710	637	801
1222	728	710	637	801
1223	727	710	637	801
1224	726	710	635	800
1225	725	710	636	800
1226	724	710	636	800
1227	723	710	636	800
1228	722	710	636	800
1229	721	710	635	799
1230	720	709	635	799
1231	719	709	635	799
1232	718	709	636	800
1233	717	709	635	799
1234	716	709	635	799
1235	715	709	636	799
1236	714	709	636	799
1237	713	709	636	799
1238	712	709	636	799
1239	711	708.5	635	799
1240	710	708	635	799
1241	709	708	635	799
1242	708	708	635	799
1243	707	708	635	798
1244	706	708	635	798
1245	705	708	634	798
1246	704	708	634	798
1247	703	708	634	798
1248	702	707.5	622	786
1249	701	707.5	622	786
1250	700	707	634	798
1251	699	707	634	798
1252	698	707	634	798
1253	697	707	620	785
1254	696	707	620	785
1255	695	707	620	785
1256	694	707	620	784
1257	693	707	620	784
1258	692	707	620	784
1259	691	706.5	616	781
1260	690	706.5	616	781
1261	689	706	618	783
1262	688	706	617	782
1263	687	706	634	798
1264	686	706	617	781
1265	685	706	617	781
1266	684	706	616	780
1267	683	706	616	780
1268	682	706	616	780
1269	681	706	615	779
1270	680	706	615	779
1271	679	706	615	779
1272	678	706	616	780
1273	677	706	615	779
1274	676	706	615	779
1275	675	706	615	779
1276	674	705.5	615	779
1277	673	705	615	779
1278	672	705	615	779
1279	671	705	625	788
1280	670	705	625	788
1281	669	705	625	788
1282	668	704.5	625	788
1283	667	704	629	791
1284	666	704	629	791
1285	665	704	629	791
1286	664	704	629	791
1287	663	703.5	627	790
1288	662	703	627	790
1289	661	703	627	790
1290	660	703	627	790
1291	659	703	627	790
1292	658	703	615	778
1293	657	703	615	778
1294	656	702.5	628	790
1295	655	702	615	778
1296	654	702	615	778
1297	653	702	614	777
1298	652	702	620	782
1299	651	702	620	782
1300	650	702	620	782
1301	649	702	626	788
1302	648	701	626	788
1303	647	701	626	788
1304	646	701	626	788
1305	645	701	625	787
1306	644	701	625	787
1307	643	701	625	786
1308	642	701	625	786
1309	641	701	625	786
1310	640	700	625	786
1311	639	700	625	786
1312	638	700	625	786
1313	637	700	625	786
1314	636	700	624	785
1315	635	700	624	785
1316	634	699.5	621	782
1317	633	699	621	782
1318	632	699	621	782
1319	631	699	621	782
1320	630	699	621	782
1321	629	699	620	781
1322	628	699	620	781
1323	627	699	620	781
1324	626	699	621	782
1325	625	698.5	621	782
1326	624	698	617	779
1327	623	698	617	779
1328	622	698	619	780
1329	621	698	619	780
1330	620	698	619	780
1331	619	698	619	780
1332	618	697.5	619	780
1333	617	697	621	782
1334	616	697	621	782
1335	615	697	621	782
1336	614	697	619	780
1337	613	697	615	776
1338	612	697	615	776
1339	611	697	615	776
1340	610	697	619	779
1341	609	697	619	779
1342	608	697	615	775
1343	607	697	615	775
1344	606	697	615	775
1345	605	696.5	615	775
1346	604	696	615	775
1347	603	696	615	775
1348	602	696	615	775
1349	601	696	615	775
1350	600	696	615	775
1351	599	696	615	775
1352	598	696	614	774
1353	597	696	615	774
1354	596	696	614	774
1355	595	696	614	774
1356	594	696	614	774
1357	593	695.5	614	774
1358	592	695	613	773
1359	591	695	613	773
1360	590	695	613	773
1361	589	695	613	773
1362	588	695	611	771
1363	587	695	611	771
1364	586	695	611	771
1365	585	695	613	773
1366	584	694.5	613	773
1367	583	694.5	611	771
1368	582	694.5	611	771
1369	581	694.5	611	771
1370	580	694.5	611	771
1371	579	694.5	611	771
1372	578	694	612	771
1373	577	694	612	771
1374	576	694	612	771
1375	575	694	610	770
1376	574	693.5	610	770
1377	573	693.5	610	770
1378	572	693.5	610	770
1379	571	693	610	770
1380	570	693	610	770
1381	569	693	610	770
1382	568	693	609	769
1383	567	693	610	770
1384	566	693	611	771
1385	565	693	610	770
1386	564	693	610	770
1387	563	693	610	770
1388	562	693	610	770
1389	561	693	610	770
1390	560	692	608	768
1391	559	692	608	768
1392	558	692	609	768
1393	557	692	609	768
1394	556	692	609	768
1395	555	692	609	768
1396	554	692	609	768
1397	553	692	609	768
1398	552	692	609	768
1399	551	692	609	768
1400	550	692	609	768
1401	549	692	609	768
1402	548	692	609	768
1403	547	692	609	768
1404	546	692	609	768
1405	545	692	609	768
1406	544	692	609	768
1407	543	692	608	768
1408	542	692	608	768
1409	541	692	608	768
1410	540	692	609	768
1411	539	692	609	768
1412	538	692	609	768
1413	537	692	609	768
1414	536	692	609	768
1415	535	692	608	767
1416	534	692	608	767
1417	533	692	607	767
1418	532	692	607	767
1419	531	692	607	767
1420	530	692	607	767
1421	529	692	607	767
1422	528	692	607	767
1423	527	692	607	767
1424	526	692	607	767
1425	525	691.5	607	767
1426	524	691.5	607	767
1427	523	691.5	607	767
1428	522	691	607	767
1429	521	691	607	767
1430	520	691	607	767
1431	519	691	607	767
1432	518	691	607	767
1433	517	691	607	767
1434	516	691	607	767
1435	515	691	607	767
1436	514	691	607	767
1437	513	691	607	767
1438	512	691	607	767
1439	511	691	607	767
1440	510	691	607	767
1441	509	691	607	767
1442	508	691	607	767
1443	507	691	607	767
1444	506	691	607	767
1445	505	691	607	767
1446	504	691	607	767
1447	503	691	607	767
1448	502	691	607	767
1449	501	691	607	767
1450	500	691	607	767
1451	499	691	607	767
1452	498	691	607	767
1453	497	691	607	767
1454	496	691	607	767
1455	495	691	607	767
1456	494	691	607	767
1457	493	691	607	767
1458	492	691	607	767
1459	491	691	607	767
1460	490	691	607	767
1461	489	691	607	767
1462	488	691	607	767
1463	487	691	607	767
1464	486	691	607	767
1465	485	691	607	767
1466	484	691	607	767
1467	483	691	607	767
1468	482	691	607	767
1469	481	691	607	767
1470	480	691	607	767
1471	479	691	607	767
1472	478	691	607	767
1473	477	691	607	767
1474	476	691	607	767
1475	475	691	607	767
1476	474	691	607	767
1477	473	691	607	767
1478	472	691	607	767
1479	471	691	607	767
1480	470	691	607	767
1481	469	691	607	767
1482	468	691	607	767
1483	467	691	607	767
1484	466	691	607	767
1485	465	691	607	767
1486	464	691	607	767
1487	463	691	607	767
1488	462	691	607	767
1489	461	691	607	767
1490	460	691	607	767
1491	459	691	607	767
1492	458	691	607	767
1493	457	691	607	767
1494	456	691	607	767
1495	455	691	607	767
1496	454	691	607	767
1497	453	691	607	767
1498	452	691	607	767
1499	451	691	607	767
1500	450	691	607	767
1501	449	691	607	767
1502	448	691	607	767
1503	447	691	607	767
1504	446	691	607	767
1505	445	691	607	767
1506	444	691	607	767
1507	443	691	607	767
1508	442	691	607	767
1509	441	691	607	767
1510	440	691	607	767
1511	439	691	607	767
1512	438	691	607	767
1513	437	691	607	767
1514	436	691	607	767
1515	435	691	607	767
1516	434	691	607	767
1517	433	691	607	767
1518	432	691	607	767
1519	431	691	607	767
1520	430	690.5	607	767
1521	429	690.5	607	767
1522	428	690.5	607	767
1523	427	690.5	607	767
1524	426	690.5	607	767
1525	425	690.5	607	767
1526	424	690.5	607	767
1527	423	690.5	607	767
1528	422	690.5	607	767
1529	421	690.5	607	767
1530	420	690.5	607	767
1531	419	690.5	607	767
1532	418	690.5	607	767
1533	417	690.5	607	767
1534	416	690.5	607	767
1535	415	690.5	607	767
1536	414	690.5	607	767
1537	413	690.5	607	767
1538	412	690.5	607	767
1539	411	690.5	607	767
1540	410	690.5	607	767
1541	409	690.5	607	767
1542	408	690.5	607	767
1543	407	690.5	607	767
1544	406	690.5	607	767
1545	405	690.5	607	767
1546	404	690.5	607	767
1547	403	690.5	607	767
1548	402	690.5	607	767
1549	401	690.5	609	768
1550	400	690.5	609	768
1551	399	690	609	768
1552	398	690	609	768
1553	397	690	609	768
1554	396	690	609	768
1555	395	690	609	768
1556	394	690	609	768
1557	393	690	609	768
1558	392	690	609	768
1559	391	690	609	768
1560	390	690	607	767
1561	389	690	607	767
1562	388	690	607	767
1563	387	690	607	767
1564	386	690	607	767
1565	385	690	607	767
1566	384	690	607	767
1567	383	690	607	767
1568	382	690	607	767
1569	381	690	607	767
1570	380	690	607	767
1571	379	690	607	767
1572	378	690	607	767
1573	377	690	607	767
1574	376	690	607	767
1575	375	690	607	767
1576	374	690	607	767
1577	373	690	607	767
1578	372	690	607	767
1579	371	690	607	767
1580	370	690	607	767
1581	369	690	607	767
1582	368	690	607	767
1583	367	690	607	767
1584	366	690	607	767
1585	365	690	607	767
1586	364	690	607	767
1587	363	690	607	767
1588	362	690	607	767
1589	361	690	607	767
1590	360	690	607	767
1591	359	690	607	767
1592	358	690	607	767
1593	357	690	607	767
1594	356	690	607	767
1595	355	690	607	767
1596	354	690	607	767
1597	353	690	607	767
1598	352	690	607	767
1599	351	690	607	767
1600	350	690	607	767
1601	349	690	607	767
1602	348	690	607	767
1603	347	690	607	767
1604	346	690	607	767
1605	345	690	607	767
1606	344	690	607	767
1607	343	690	607	767
1608	342	690	607	767
1609	341	690	607	767
1610	340	690	607	767
1611	339	690	607	767
1612	338	690	607	767
1613	337	690	607	767
1614	336	690	607	767
1615	335	690	607	767
1616	334	690	607	767
1617	333	690	607	767
1618	332	690	607	767
1619	331	690	607	767
1620	330	690	607	767
1621	329	690	607	767
1622	328	689.5	607	767
1623	327	689.5	607	767
1624	326	689.5	607	767
1625	325	689.5	607	767
1626	324	689.5	607	767
1627	323	689.5	607	767
1628	322	689.5	607	767
1629	321	689.5	607	767
1630	320	689.5	607	767
1631	319	689.5	607	767
1632	318	689.5	607	767
1633	317	689	607	767
1634	316	689	607	767
1635	315	689	607	767
1636	314	689	607	767
1637	313	689	607	767
1638	312	689	607	767
1639	311	689	607	767
1640	310	689	607	767
1641	309	689	607	767
1642	308	689	609	768
1643	307	689	609	768
1644	306	689	609	768
1645	305	689	609	768
1646	304	689	609	768
1647	303	689	609	768
1648	302	689	609	768
1649	301	689	609	768
1650	300	689	609	768
1651	299	689	609	768
1652	298	689	609	768
1653	297	689	609	768
1654	296	689	609	768
1655	295	689	607	767
1656	294	689	607	767
1657	293	689	607	767
1658	292	689	607	767
1659	291	689	607	767
1660	290	689	607	767
1661	289	689	607	767
1662	288	689	607	767
1663	287	689	606	766
1664	286	689	606	766
1665	285	689	606	766
1666	284	689	606	766
1667	283	689	606	766
1668	282	689	608	767
1669	281	689	608	767
1670	280	689	608	767
1671	279	689	608	767
1672	278	689	608	767
1673	277	688.5	606	766
1674	276	688.5	606	766
1675	275	688.5	606	766
1676	274	688.5	607	767
1677	273	688	607	767
1678	272	688	607	767
1679	271	688	607	767
1680	270	688	605	765
1681	269	688	605	765
1682	268	688	604	764
1683	267	688	604	764
1684	266	688	604	764
1685	265	688	604	764
1686	264	688	604	764
1687	263	688	604	764
1688	262	688	604	764
1689	261	688	604	764
1690	260	688	604	764
1691	259	688	607	766
1692	258	688	607	766
1693	257	688	607	766
1694	256	688	607	766
1695	255	688	607	766
1696	254	688	607	766
1697	253	688	607	766
1698	252	688	607	766
1699	251	688	604	763
1700	250	688	604	763
1701	249	688	604	763
1702	248	688	604	762
1703	247	688	604	762
1704	246	688	604	762
1705	245	688	604	762
1706	244	688	604	762
1707	243	687.5	604	762
1708	242	687.5	604	762
1709	241	687	604	762
1710	240	687	604	762
1711	239	687	604	762
1712	238	687	604	762
1713	237	687	604	762
1714	236	687	604	762
1715	235	687	604	762
1716	234	687	604	762
1717	233	687	604	762
1718	232	687	604	762
1719	231	687	604	762
1720	230	687	604	762
1721	229	687	604	762
1722	228	687	604	762
1723	227	687	603	761
1724	226	687	603	761
1725	225	687	603	761
1726	224	687	603	761
1727	223	686	603	761
1728	222	686	603	761
1729	221	686	603	761
1730	220	686	609	767
1731	219	686	609	767
1732	218	686	608	766
1733	217	686	608	766
1734	216	686	608	766
1735	215	686	608	766
1736	214	686	608	766
1737	213	686	608	766
1738	212	686	608	766
1739	211	686	608	766
1740	210	686	608	766
1741	209	686	608	766
1742	208	686	608	766
1743	207	686	608	766
1744	206	686	608	766
1745	205	686	609	766
1746	204	686	607	765
1747	203	686	607	765
1748	202	686	607	765
1749	201	686	607	765
1750	200	686	605	763
1751	199	685.5	604	762
1752	198	685	604	762
1753	197	685	604	762
1754	196	685	604	762
1755	195	685	604	762
1756	194	685	604	762
1757	193	685	604	762
1758	192	685	604	762
1759	191	685	610	767
1760	190	685	610	767
1761	189	685	609	766
1762	188	685	609	766
1763	187	685	604	762
1764	186	685	608	765
1765	185	684.5	610	766
1766	184	684	610	766
1767	183	684	608	765
1768	182	684	609	765
1769	181	684	609	765
1770	180	684	609	765
1771	179	684	608	765
1772	178	684	608	765
1773	177	684	608	765
1774	176	684	608	765
1775	175	683.5	608	765
1776	174	683	606	764
1777	173	683	605	763
1778	172	683	605	763
1779	171	683	603	761
1780	170	683	603	761
1781	169	683	603	761
1782	168	683	603	761
1783	167	683	603	761
1784	166	682.5	603	761
1785	165	682.5	603	761
1786	164	682	603	761
1787	163	682	603	761
1788	162	682	603	761
1789	161	682	603	761
1790	160	682	603	761
1791	159	682	603	761
1792	158	681.5	603	761
1793	157	681.5	603	761
1794	156	681	602	761
1795	155	681	603	761
1796	154	681	603	761
1797	153	681	602	760
1798	152	681	602	760
1799	151	681	602	760
1800	150	681	602	760
1801	149	681	602	760
1802	148	681	602	760
1803	147	680.5	602	760
1804	146	680	602	760
1805	145	680	602	760
1806	144	680	602	760
1807	143	680	601	759
1808	142	680	601	759
1809	141	680	601	759
1810	140	680	600	758
1811	139	680	600	758
1812	138	680	600	758
1813	137	680	600	758
1814	136	680	600	758
1815	135	679.5	602	759
1816	134	679	600	758
1817	133	679	600	758
1818	132	679	600	758
1819	131	679	599	757
1820	130	679	599	757
1821	129	678	599	757
1822	128	678	600	757
1823	127	678	600	757
1824	126	678	600	757
1825	125	678	600	757
1826	124	678	600	757
1827	123	678	600	757
1828	122	678	600	757
1829	121	678	600	757
1830	120	678	598	756
1831	119	678	598	756
1832	118	678	598	756
1833	117	677	598	756
1834	116	677	597	755
1835	115	677	598	756
1836	114	677	598	756
1837	113	677	598	756
1838	112	677	598	756
1839	111	677	598	756
1840	110	677	598	756
1841	109	677	597	756
1842	108	676.5	596	755
1843	107	676.5	597	756
1844	106	676	596	755
1845	105	676	596	755
1846	104	676	596	755
1847	103	676	596	755
1848	102	676	594	754
1849	101	675.5	592	752
1850	100	675.5	597	756
1851	99	675	597	756
1852	98	675	596	755
1853	97	675	597	756
1854	96	675	597	756
1855	95	675	596	755
1856	94	674	596	755
1857	93	674	596	755
1858	92	674	596	755
1859	91	674	596	755
1860	90	674	596	755
1861	89	674	595	754
1862	88	673.5	595	754
1863	87	673	594	753
1864	86	673	594	753
1865	85	673	594	753
1866	84	673	594	753
1867	83	673	592	751
1868	82	673	591	750
1869	81	673	594	752
1870	80	673	594	752
1871	79	672	592	750
1872	78	672	594	751
1873	77	672	593	751
1874	76	672	593	751
1875	75	672	593	751
1876	74	671	593	751
1877	73	671	592	751
1878	72	671	592	751
1879	71	671	592	751
1880	70	671	593	751
1881	69	671	592	751
1882	68	671	591	749
1883	67	671	591	749
1884	66	670.5	591	749
1885	65	670	591	749
1886	64	670	593	751
1887	63	670	593	751
1888	62	670	593	751
1889	61	670	593	751
1890	60	670	590	748
1891	59	669.5	590	748
1892	58	669	590	748
1893	57	669	588	746
1894	56	669	591	748
1895	55	669	591	748
1896	54	668	591	748
1897	53	668	591	748
1898	52	668	590	747
1899	51	668	588	745
1900	50	668	587	744
1901	49	667	588	744
1902	48	667	588	744
1903	47	667	587	744
1904	46	667	583	741
1905	45	667	585	742
1906	44	667	584	741
1907	43	666.5	584	741
1908	42	666.5	584	741
1909	41	666	587	744
1910	40	666	587	743
1911	39	666	587	743
1912	38	666	587	743
1913	37	665	587	743
1914	36	665	587	743
1915	35	665	587	742
1916	34	665	586	742
1917	33	665	587	743
1918	32	665	587	742
1919	31	665	587	742
1920	30	665	587	742
1921	29	665	587	741
1922	28	664	587	741
1923	27	664	587	741
1924	26	664	587	741
1925	25	664	586	741
1926	24	664	584	739
1927	23	664	584	739
1928	22	663.5	586	741
1929	21	663	586	741
[truncated: 5,021 more rows]

## Sheet: Fig. 3b
Archip	mean_long_re	mean_lat	count
Mariana*	145.167	14.6155	60.421
Tonga*	186.655	-19.9731	59.844
Fiji*	178.499	-17.4698	38.778
Canaries*	-15.7919	28.763	28.102
New Caledonia	165.7	-21.3066	22.414
Madagascar	46.6985	-19.3764	12.883
Caroline*	151.741	7.37821	12.761
Gilbert*	174.115	0.332214	12.083
Louisiade*	153.147	-10.4508	11.6
Vanuatu	167.623	-15.8693	11.572
Wallis*	182.868	-13.7804	9.116
Nauru*	167.552	-0.606359	9.035
Maldives*	73.3038	2.34183	9.03
Pohnpei*	159.37	6.50251	8.612
Palau*	135.155	7.80528	7.405
Tuvalu*	177.272	-11.4282	7.274
Marshall*	171.498	7.06571	6.543
Yucatan*	273.273	19.3063	6.073
Kurile*	149.736	46.1058	5.639
Samoan*	187.889	-13.8256	4.577
Wake*	166.636	19.2893	2.269
Palearctic	80	50	0.365
Andaman*	92.9696	11.191	0.242
Indo-Malay	100	20	0.186

## Sheet: Fig. 3c
Archip	mean_long_re	mean_lat	count
Hawaii	203.66	20.2426	134.498
Marquesas	220.44	-9.37504	60.355
Aotearoa New Zealand	172.702	-41.6732	38
Azores	-27.2726	38.3438	33.685
Cook*	201.37	-20.7611	33.449
Mascarenes*	56.5768	-20.7448	28.562
Easter*	250.645	-27.1197	28.045
Austral*	211.958	-24.6039	27.163
Society*	210.078	-17.4382	24.984
Pitcairn*	231.677	-24.3767	16.206
Bahamas*	283.727	24.0368	15.779
Norfolk*	167.95	-29	14.081
Gambier*	224.267	-22.0825	11.996
Zanzibar*	39.7545	-5.17269	11.216
Ulleungdo	130.861	37.5024	10.116
Phoenix*	188.067	-3.78847	9.733
Bermuda	295.235	32.3096	9.468
Tuamotu*	216.005	-16.3861	8.368
Line*	204.653	-4.72892	7.364
Chatham*	183.35	-44.0854	7.021
Saint Helena	-5.70849	-15.9594	6.802
Kermadec*	182.071	-29.266	5.736
Falkland*	300.611	-51.7408	5.347
Comoro*	43.9587	-12.0667	5.109
Derawan*	118.573	2.20909	4.526
Wake*	166.636	19.2893	4.436
Auckland*	166.097	-50.7372	3.963
Ascension*	-14.367	-7.94351	1.246
Cuba*	281.126	21.3045	1
Mariana*	145.167	14.6155	1
Fernando*	-32.4259	-3.85648	1
Madagascar	46.6985	-19.3764	0.81
Palearctic	80	50	0.187
Indo-Malay	100	20	0.108

## Sheet: Fig. 3d
Archip	mean_long_re	mean_lat	count
Hawaii	203.66	20.2426	31.952
Mascarenes*	56.5768	-20.7448	12.382
Aotearoa New Zealand	172.702	-41.6732	11.453
Society*	210.078	-17.4382	10.424
Neotropic	300	-10	9.765
Nearctic	260	40	8.27
Mariana*	145.167	14.6155	6
Chatham*	183.35	-44.0854	5.965
Marquesas	220.44	-9.37504	5.836
Cuba*	281.126	21.3045	4.458
Windward*	298.65	15.1881	4.452
New Caledonia	165.7	-21.3066	4.228
Norfolk*	167.95	-29	3.632
Bonin*	141.681	25.6857	3
Gambier*	224.267	-22.0825	3
Lord Howe*	159.077	-31.553	3
Australasia	135	-25	3
Pohnpei*	159.37	6.50251	2.491
Solomon*	158.305	-8.14254	2.301
Madagascar	46.6985	-19.3764	2.013
Vanuatu	167.623	-15.8693	2
Amsterdam*	77.5517	-37.9643	2
Seychelles	55.5392	-4.69039	2
Indo-Malay	100	20	1.814
Palearctic	80	50	1.719
Saint Helena	-5.70849	-15.9594	1.196
Auckland*	166.097	-50.7372	1
Bahamas*	283.727	24.0368	1
Canaries*	-15.7919	28.763	1
Cook*	201.37	-20.7611	1
Fiji*	178.499	-17.4698	1
Line*	204.653	-4.72892	1
Tonga*	186.655	-19.9731	1
Ryukyu*	127.693	26.7498	1
Wake*	166.636	19.2893	1
Galapagos*	269.101	-0.549575	1
Tristan*	-11.4025	-38.3781	1
Outer*	46.4813	-9.50682	1
Revillagigedos*	248.566	18.767	1
Azores	-27.2726	38.3438	0.831
Guadalupe*	241.775	29.0235	0.829
Ascension*	-14.367	-7.94351	0.736
Austral*	211.958	-24.6039	0.637
Yucatan*	273.273	19.3063	0.617
Philippines*	123.099	11.7886	0.58
Samoan*	187.889	-13.8256	0.564
Bermuda	295.235	32.3096	0.519
Sulawesi	121.387	-2.11669	0.438
Afrotropic	25	0	0.233
Phoenix*	188.067	-3.78847	0.067
Pitcairn*	231.677	-24.3767	0.032

## Sheet: Fig. 5
year	spp	mu0				low_spp
1843	1	22.86				239.42
1844	4	22.9053				249.217		Notes
1846	6	23.0007				184.353		spp = cumulative number of described species
1848	7	23.1031				214.592		mu0 = modelled estimate of described species
1851	8	23.2705				263.474		low_spp = "Describable species"
1856	9	23.5913				245.316		1,000 samples for describable species
1865	11	24.3291				226.663
1869	13	24.7382				254.333
1871	14	24.9649				236.841
1872	15	25.0843				240.563
1883	16	26.7074				265.829
1888	17	27.6732				245.288
1890	18	28.1081				253.048
1891	19	28.3369				209.574
1892	22	28.5737				253.518
1893	25	28.8186				265.81
1894	26	29.0719				272.538
1896	27	29.6052				258.308
1897	30	29.8857				242.755
1905	33	32.5049				180.977
1909	35	34.1028				201.887
1910	38	34.5367				268.276
1911	44	34.9852				262.887
1913	45	35.9281				239.458
1915	46	36.9354				228.477
1916	49	37.4645				192.812
1918	50	38.5762				240.93
1920	55	39.763				233.16
1922	56	41.0297				269.759
1924	57	42.381				213.053
1925	58	43.0901				235.588
1929	59	46.1648				255.522
1931	60	47.8551				187.952
1932	62	48.7411				210.809
1933	63	49.6553				175.578
1935	66	51.5717				236.507
1936	67	52.5755				242.138
1937	71	53.6109				213.266
1940	72	56.9143				261.544
1942	74	59.29				257.362
1943	75	60.5325				248.039
1947	76	65.8889				224.574
1948	77	67.3292				213.427
1949	78	68.8119				227.696
1952	79	73.5239				198.867
1954	80	76.8948				194.636
1958	81	84.2218				222.789
1959	84	86.1809				238.075
1961	85	90.2585				235.457
1963	86	94.5541				263.421
1964	87	96.7859				253.485
1965	88	99.0747				237.065
1968	90	106.291				260.658
1969	91	108.815				250.726
1970	92	111.399				268.148
1971	95	114.045				244.291
1972	96	116.752				242.623
1974	97	122.353				239.513
1975	100	125.248				178.862
1976	106	128.206				257.439
1977	108	131.227				231.711
1979	130	137.46				261.322
1980	131	140.672				231.707
1981	133	143.947				265.815
1982	138	147.286				216.082
1984	139	154.153				265.479
1985	144	157.68				258.409
1986	147	161.269				265.956
1987	151	164.92				213.434
1988	153	168.631				184.267
1989	162	172.402				234.962
1990	164	176.233				228.732
1991	197	180.121				245.579
1992	201	184.066				197.149
1993	206	188.067				195.937
1994	209	192.122				233.411
1995	210	196.23				102.034
1996	211	200.39				264.291
1997	212	204.6				211.288
1998	214	208.857				198.161
1999	216	213.162				255.33
2000	221	217.511				236.352
2001	225	221.902				198.585
2002	231	226.334				167.853
2003	235	230.804				206.457
2004	237	235.31				245.989
2005	244	239.85				247.289
2006	253	244.421				242.202
2007	256	249.021				185.619
2008	259	253.647				257.743
2009	262	258.297				246.182
2010	264	262.968				272.922
2011	265	267.657				252.9
2012	266	272.361				251.853
2013	270	277.078				270.101
2014	271	281.805				211.662
2015	279	286.539				235.143
2016	281	291.278				240.991
2017	283	296.017				266.927
						208.881
						253.063
						251.375
						264.823
						250.244
						253.223
						266.799
						243.714
						231.814
						81.3937
						174.936
						241.954
						248.446
						254.922
						249.832
						261.586
						244.611
						246.505
						248.951
						238.07
						177.056
						266.165
						205.368
						226.58
						218.361
						226.908
						229.263
						273.876
						258.666
						255.457
						260.709
						244.256
						212.35
						260.166
						209.385
						273.939
						255.026
						195.188
						249.247
						201.863
						242.907
						251.308
						248.18
						236.413
						260.59
						169.258
						251.196
						269.832
						235.918
						244.559
						238.15
						246.147
						198.948
						122.35
						220.821
						189.193
						245.628
						248.148
						237.375
						233.053
						237.531
						244.809
						214.731
						245.364
						263.286
						174.505
						229.993
						271.977
						237.642
						257.302
						255.702
						230.366
						265.171
						200.508
						238.563
						217.289
						264.119
						264.434
						170.033
						231.728
						178.506
						266.367
						188.831
						232.986
						216.503
						259.696
						250.182
						248.982
						128.107
						251.738
						198.418
						249.519
						173.293
						235.125
						262.434
						214.369
						217.118
						255.695
						185.595
						241.671
						220.059
						238.226
						230.912
						231.657
						233.543
						213.504
						243.999
						191.491
						240.18
						233.196
						204.228
						196.296
						246.244
						210.28
						182.449
						203.453
						189.896
						247.251
						217.748
						221.472
						162.1
						229.213
						268.957
						258.964
						233.847
						254.538
						173.789
						271.043
						253.235
						252.165
						224.768
						206.263
						165.612
						246.288
						241.237
						200.939
						268.203
						217.674
						267.49
						229.695
						234.912
						269.139
						225.816
						234.463
						245.783
						261.015
						251.19
						240.673
						227.366
						211.388
						217.708
						229.033
						208.762
						252.327
						197.082
						242.129
						271.91
						237.015
						232.044
						197.43
						207.266
						258.357
						246.52
						234.677
						189.131
						274.805
						224.505
						222.907
						188.319
						264.313
						269.292
						265.379
						248.676
						227.726
						229.785
						245.241
						199.87
						232.446
						255.578
						268.88
						244.015
						251.828
						242.743
						203.858
						240.334
						269.926
						202.04
						265.724
						259.973
						236.898
						255.671
						206.736
						262.425
						243.321
						241.739
						259.331
						209.382
						270.432
						239.317
						249.006
						199.35
						214.814
						131.347
						189.533
						202.311
						247.758
						233.725
						250.763
						170.039
						245.026
						272.623
						271.44
						219.111
						180.367
						241.644
						216.695
						225.345
						254.585
						187.242
						224.134
						226.692
						272.728
						194.603
						220.312
						241.951
						222.235
						254.565
						195.048
						240.681
						239.941
						256.549
						254.686
						239.01
						222.021
						233.777
						190.948
						269.339
						241.405
						239.941
						170.965
						252.061
						255.456
						247.21
						242.152
						260.132
						225.629
						207.919
						214.812
						225.153
						261.99
						261.639
						219.561
						174.106
						260.594
						230.45
						255.163
						239.356
						253.44
						262.173
						184.305
						265.657
						198.44
						193.817
						241.359
						221.628
						186.955
						245.741
						186.22
						236.328
						253.862
						204.689
						237.637
						248.995
						263.033
						257.972
						237.203
						239.999
						227.863
						224.534
						204.743
						224.78
						198.723
						212.149
						212.927
						253.018
						247.174
						227.227
						229.686
						231.943
						189.306
						230.891
						179.29
						250.539
						248.586
						245.673
						245.717
						251.549
						227.88
						248.206
						256.271
						221.303
						186.108
						232.095
						258.518
						227.341
						239.213
						256.671
						205.426
						239.709
						257.01
						200.229
						255.987
						234.558
						212.521
						208.084
						164.119
						223.795
						259.42
						227.917
						240.705
						265.916
						221.002
						248.95
						225.266
						179.576
						229.755
						254.216
						166.045
						254.554
						253.552
						244.691
						257.74
						264.512
						234.133
						182.036
						254.715
						229.261
						235.108
						226.427
						217.535
						174.865
						240.984
						210.834
						263.711
						215.902
						234.366
						262.298
						248.038
						161.392
						241.496
						254.8
						247.744
						236.031
						249.156
						162.193
						248.997
						152.57
						224.137
						186.475
						279.014
						220.662
						238.337
						236.594
						253.348
						203.161
						243.045
						222.725
						271.2
						235.402
						265.609
						195.172
						257.747
						207.41
						254.918
						244.306
						260.935
						187.638
						271.148
						249.26
						199.894
						243.101
						214.242
						261.727
						260.529
						153.97
						190.243
						218.64
						172.385
						229.525
						195.073
						222.848
						214.695
						262.697
						262.182
						264.877
						233.932
						187.994
						262.208
						230.517
						269.23
						204.734
						192.95
						242.371
						180.376
						238.506
						227.681
						257.561
						269.15
						128.189
						252.262
						228.835
						201.731
						270.229
						256.305
						255.847
						221.476
						229.518
						191.6
						264.379
						264.257
						258.887
						162.252
						240.146
						247.244
						260.059
						231.631
						257.687
						250.209
						251.817
						257.682
						216.814
						257.788
						255.375
						222.659
						236.845
						140.45
						266.87
						190.713
						205.134
						227.842
						171.286
						261.829
						208.75
						272.257
						213.903
						270.465
						253.01
						197.06
						211.757
						215.268
						234.485
						158.929
						176.305
						243.48
						220.12
						243.791
						231.85
						243.939
						218.722
						202.664
						246.49
						225.205
						226.955
						203.8
						214.312
						167.845
						263.038
						245.983
						226.295
						252.887
						250.029
						259.667
						253.597
						229.786
						229.541
						240.679
						262.349
						229.128
						151.324
						226.402
						275.696
						231.475
						203.787
						260.769
						270.119
						226.493
						233.514
						241.215
						265.9
						257.341
						241.339
						237.143
						247.562
						192.079
						256.377
						230.228
						261.561
						240.721
						234.335
						221.767
						245.519
						241.149
						159.059
						259.754
						256.741
						243.793
						208.569
						235.706
						240.036
						218.73
						216.976
						200.036
						264.886
						242.154
						227.082
						197.841
						255.57
						223.935
						216.193
						252.931
						193.554
						229.473
						265.932
						246.513
						189.466
						252.255
						214.447
						247.621
						213.112
						214.074
						247.398
						234.981
						238.711
						257.853
						221.28
						263.58
						201.413
						235.047
						260.861
						260.402
						214.195
						254.086
						248.132
						178.558
						254.123
						219.979
						263.514
						253.831
						229.685
						238.56
						251.821
						219.424
						181.443
						218.324
						182.21
						173.85
						212.377
						233.757
						223.884
						206.643
						244.367
						254.325
						239.716
						220.58
						212.812
						235.456
						233.871
						240.14
						251.276
						255.198
						239.943
						252.698
						229.906
						265.617
						176.741
						266.023
						192.159
						253.504
						245.915
						171.106
						261.288
						218.378
						159.81
						229.003
						259.422
						243.466
						219.379
						266.959
						229.27
						240.818
						214.871
						236.912
						177.351
						214.924
						241.146
						137.536
						261.933
						232.338
						246.277
						248.197
						230.237
						225.846
						242.394
						250.934
						260.858
						252.445
						140.629
						241.817
						198.791
						183.137
						265.834
						173.361
						259.113
						227.052
						255.179
						213.986
						245.231
						272.202
						203.498
						241.728
						240.383
						239.872
						207.132
						223.563
						253.457
						239.801
						213.287
						259.27
						250.757
						266.835
						166.597
						207.118
						228.173
						231.931
						256.566
						222.254
						232.234
						208.791
						239.692
						247.241
						195.274
						246.642
						178.201
						280.042
						237.204
						221.64
						248.085
						262.532
						208.697
						248.461
						213.589
						247.846
						244.027
						201.241
						190.36
						131.296
						194.865
						250.638
						189.743
						247.938
						261.69
						194.094
						217.744
						214.693
						164.996
						255.49
						245.097
						253.05
						241.717
						214.938
						256.72
						249.666
						266.105
						261.404
						202.851
						251.855
						196.108
						228.105
						257.055
						234.605
						266.68
						167.548
						244.941
						192.093
						270.655
						240.487
						252.824
						236.68
						217.394
						219.323
						258.706
						219.256
						253.909
						251.772
						241.933
						245.574
						208.241
						256.338
						271.079
						246.14
						240.323
						233.918
						257.289
						203.299
						234.525
						236.025
						227.791
						272.738
						213.519
						272.481
						254.091
						265.847
						252.441
						231.082
						199.825
						251.943
						266.571
						234.265
						243.922
						223.302
						277.164
						144.939
						205.94
						217.623
						198.081
						205.899
						243.15
						266.26
						245.736
						220.354
						198.061
						226.515
						213.193
						240.768
						213.088
						198.089
						246.559
						254.121
						258.185
						241.669
						162.076
						254.889
						255.161
						246.429
						240.644
						268.692
						273.946
						229.327
						176.537
						222.534
						206.931
						265.702
						251.687
						232.477
						210.949
						242.414
						234.126
						239.58
						249.347
						241.018
						257.228
						252.231
						256.35
						220.937
						255.137
						204.705
						215.021
						167.734
						229.988
						209.416
						181.94
						214.554
						234.657
						272.247
						250.982
						238.068
						223.696
						277.848
						238.4
						125.969
						268.163
						261.323
						235.222
						244.486
						226.734
						259.844
						265.277
						262.769
						222.743
						226.501
						225.726
						255.276
						217.619
						257.751
						248.019
						235.636
						247.105
						269.41
						249.252
						252.091
						258.644
						195.209
						200.318
						184.154
						226.724
						267.563
						241.304
						254.67
						161.218
						204.478
						263.697
						181.161
						175.891
						252.549
						249.315
						253.64
						101.835
						277.653
						241.363
						253.029
						206.946
						212.794
						266.403
						228.63
						256.327
						177.43
						216.61
						212.834
						166.069
						248.189
						259.8
						242.719
						239.622
						222.302
						222.885
						227.152
						181.501
						226.203
						203.448
						240.882
						240.191
						257.951
						245.133
						262.519
						252.811
						244.184
						244.682
						266.173
						233.639
						226.06
						185.719
						244.124
						245.162
						244.057
						233.329
						236.315
						209.289
						156.88
						180.729
						246.502
						223.7
						184.205
						256.823
						260.879
						255.24
						243.026
						205.99
						215.967
						165.423
						255.156
						190.521
						246.632
						227.615
						259.529
						254.68
						247.768
						264.271
						240.611
						214.151
						249.358
						203.461
						260.807
						241.626
						248.542
						211.943
						196.117
						237.292
						238.579
						237.936
						275.454
						261.472
						210.921
						261.972
						249.844
						268.754
						236.047
						264.244
						256.607
						246.881
						223.554
						242.538

## Sheet: Supplementary Fig. 4
pred_date	pred_date_ce (x-axis)	ma_median (y-axis)	ma_low	ma_upp
-69	2019	NA	NA	NA
-68	2018	NA	NA	NA
-67	2017	NA	NA	NA
-66	2016	NA	NA	NA
-65	2015	NA	NA	NA
-64	2014	NA	NA	NA
-63	2013	NA	NA	NA
-62	2012	NA	NA	NA
-61	2011	NA	NA	NA
-60	2010	NA	NA	NA
-59	2009	NA	NA	NA
-58	2008	NA	NA	NA
-57	2007	NA	NA	NA
-56	2006	NA	NA	NA
-55	2005	NA	NA	NA
-54	2004	NA	NA	NA
-53	2003	NA	NA	NA
-52	2002	NA	NA	NA
-51	2001	NA	NA	NA
-50	2000	NA	NA	NA
-49	1999	NA	NA	NA
-48	1998	NA	NA	NA
-47	1997	NA	NA	NA
-46	1996	NA	NA	NA
-45	1995	NA	NA	NA
-44	1994	NA	NA	NA
-43	1993	NA	NA	NA
-42	1992	NA	NA	NA
-41	1991	NA	NA	NA
-40	1990	NA	NA	NA
-39	1989	NA	NA	NA
-38	1988	NA	NA	NA
-37	1987	NA	NA	NA
-36	1986	NA	NA	NA
-35	1985	NA	NA	NA
-34	1984	NA	NA	NA
-33	1983	NA	NA	NA
-32	1982	NA	NA	NA
-31	1981	NA	NA	NA
-30	1980	NA	NA	NA
-29	1979	NA	NA	NA
-28	1978	NA	NA	NA
-27	1977	NA	NA	NA
-26	1976	NA	NA	NA
-25	1975	NA	NA	NA
-24	1974	NA	NA	NA
-23	1973	NA	NA	NA
-22	1972	NA	NA	NA
-21	1971	NA	NA	NA
-20	1970	NA	NA	NA
-19	1969	6.14822e-05	5.78217e-05	6.60552e-05
-18	1968	6.14822e-05	5.78217e-05	6.60552e-05
-17	1967	6.23969e-05	5.87314e-05	6.69695e-05
-16	1966	6.23969e-05	5.87314e-05	6.69695e-05
-15	1965	6.33116e-05	5.96463e-05	6.78838e-05
-14	1964	6.33116e-05	5.96463e-05	6.78838e-05
-13	1963	6.42261e-05	6.05612e-05	6.87979e-05
-12	1962	6.51405e-05	6.05666e-05	6.97057e-05
-11	1961	6.60548e-05	6.14763e-05	7.06196e-05
-10	1960	6.6043e-05	6.14703e-05	7.06131e-05
-9	1959	6.60427e-05	6.14648e-05	7.06067e-05
-8	1958	6.60369e-05	6.14645e-05	6.97054e-05
-7	1957	6.60369e-05	6.14645e-05	6.97054e-05
-6	1956	6.60308e-05	6.23679e-05	7.06001e-05
-5	1955	6.69448e-05	6.32821e-05	7.15137e-05
-4	1954	6.78587e-05	6.41963e-05	7.24272e-05
-3	1953	6.73861e-05	6.32704e-05	7.15006e-05
-2	1952	6.73861e-05	6.32704e-05	7.15006e-05
-1	1951	6.73799e-05	6.32646e-05	7.1494e-05
0	1950	6.69197e-05	6.32473e-05	7.05872e-05
1	1949	7.51437e-05	7.05846e-05	7.87949e-05
2	1948	7.69623e-05	7.32906e-05	8.14947e-05
3	1947	7.78675e-05	7.41965e-05	8.15247e-05
4	1946	7.78676e-05	7.41965e-05	8.15247e-05
5	1945	7.88017e-05	7.51158e-05	8.24444e-05
6	1944	7.96635e-05	7.60076e-05	8.33414e-05
7	1943	7.96707e-05	7.60075e-05	8.33262e-05
8	1942	7.96709e-05	7.60077e-05	8.33336e-05
9	1941	8.14949e-05	7.78248e-05	8.51497e-05
10	1940	8.33029e-05	7.87367e-05	8.69488e-05
11	1939	8.33257e-05	7.96489e-05	8.78763e-05
12	1938	8.33182e-05	7.96487e-05	8.78601e-05
13	1937	8.14496e-05	7.68997e-05	8.51106e-05
14	1936	7.77961e-05	7.41285e-05	8.14496e-05
15	1935	7.59587e-05	7.22916e-05	7.96121e-05
16	1934	7.41352e-05	7.04614e-05	7.77749e-05
17	1933	7.5047e-05	7.13731e-05	7.86863e-05
18	1932	7.22915e-05	6.86186e-05	7.59309e-05
19	1931	7.13796e-05	6.77006e-05	7.50127e-05
20	1930	7.04357e-05	6.67768e-05	7.40809e-05
21	1929	7.13471e-05	6.76884e-05	7.49922e-05
22	1928	7.22452e-05	6.85936e-05	7.591e-05
23	1927	7.22385e-05	6.85872e-05	7.59032e-05
24	1926	7.13211e-05	6.67767e-05	7.40879e-05
25	1925	7.1334e-05	6.76821e-05	7.4992e-05
26	1924	7.49786e-05	7.13279e-05	7.8636e-05
27	1923	7.49786e-05	7.13278e-05	7.8636e-05
28	1922	7.40947e-05	7.13147e-05	7.8636e-05
29	1921	7.31701e-05	7.03908e-05	7.77109e-05
30	1920	7.4027e-05	7.03908e-05	7.77109e-05
31	1919	7.40203e-05	7.03844e-05	7.77038e-05
32	1918	7.12722e-05	6.76328e-05	7.4951e-05
33	1917	7.12754e-05	6.76328e-05	7.49718e-05
34	1916	7.12754e-05	6.76328e-05	7.4951e-05
35	1915	7.12951e-05	6.76267e-05	7.49581e-05
36	1914	7.12951e-05	6.76267e-05	7.4951e-05
37	1913	7.03522e-05	6.5799e-05	7.31366e-05
38	1912	6.85561e-05	6.48881e-05	7.21927e-05
39	1911	6.85562e-05	6.48881e-05	7.21927e-05
40	1910	6.85375e-05	6.48765e-05	7.21794e-05
41	1909	7.12627e-05	6.76205e-05	7.49238e-05
42	1908	7.12691e-05	6.76206e-05	7.49238e-05
43	1907	7.12691e-05	6.76145e-05	7.49169e-05
44	1906	7.12691e-05	6.76206e-05	7.49238e-05
45	1905	7.03588e-05	6.67038e-05	7.39935e-05
46	1904	6.94455e-05	6.57871e-05	7.30768e-05
47	1903	6.94481e-05	6.57812e-05	7.30768e-05
48	1902	6.94294e-05	6.57753e-05	7.2206e-05
49	1901	7.03427e-05	6.66857e-05	7.39598e-05
50	1900	7.03394e-05	6.66796e-05	7.3953e-05
51	1899	7.66832e-05	7.3045e-05	8.03282e-05
52	1898	7.48924e-05	7.21223e-05	7.85167e-05
53	1897	7.48986e-05	7.21157e-05	7.85167e-05
54	1896	7.48994e-05	7.21091e-05	7.85167e-05
55	1895	7.49125e-05	7.21157e-05	7.85244e-05
56	1894	7.48302e-05	7.11997e-05	7.76143e-05
57	1893	7.39217e-05	7.02773e-05	7.66978e-05
58	1892	7.39278e-05	7.02773e-05	7.67189e-05
59	1891	7.30527e-05	7.02838e-05	7.66838e-05
60	1890	7.30589e-05	7.02838e-05	7.66838e-05
61	1889	7.39556e-05	7.11804e-05	7.75794e-05
62	1888	7.39288e-05	7.1161e-05	7.75581e-05
63	1887	7.39348e-05	7.11673e-05	7.75581e-05
64	1886	7.11872e-05	6.84208e-05	7.48172e-05
65	1885	6.93559e-05	6.65965e-05	7.29925e-05
66	1884	6.93616e-05	6.65965e-05	7.29925e-05
67	1883	7.11744e-05	6.84022e-05	7.47969e-05
68	1882	7.11745e-05	6.84086e-05	7.47903e-05
69	1881	7.20838e-05	6.9318e-05	7.56988e-05
70	1880	7.209e-05	6.9318e-05	7.56988e-05
71	1879	7.11745e-05	6.84031e-05	7.47835e-05
72	1878	7.11807e-05	6.84031e-05	7.47835e-05
73	1877	6.93687e-05	6.65785e-05	7.2953e-05
74	1876	6.92766e-05	6.56521e-05	7.20313e-05
75	1875	6.92829e-05	6.5652e-05	7.20311e-05
76	1874	7.11089e-05	6.74816e-05	7.38544e-05
77	1873	7.11095e-05	6.74688e-05	7.3848e-05
78	1872	6.928e-05	6.56455e-05	7.20245e-05
79	1871	6.92802e-05	6.56469e-05	7.20312e-05
80	1870	6.92857e-05	6.56456e-05	7.20312e-05
81	1869	6.83717e-05	6.47258e-05	7.11163e-05
82	1868	6.83719e-05	6.47258e-05	7.11163e-05
83	1867	6.65784e-05	6.38106e-05	7.01886e-05
84	1866	6.74319e-05	6.38111e-05	7.01948e-05
85	1865	6.65213e-05	6.28962e-05	6.92741e-05
86	1864	6.65305e-05	6.28962e-05	6.92741e-05
87	1863	6.56165e-05	6.1982e-05	6.83596e-05
88	1862	6.47141e-05	6.19761e-05	6.74763e-05
89	1861	6.47194e-05	6.19707e-05	6.83284e-05
90	1860	6.38169e-05	6.10568e-05	6.65609e-05
91	1859	6.29078e-05	6.01429e-05	6.56463e-05
92	1858	6.29136e-05	6.01593e-05	6.65185e-05
93	1857	6.29199e-05	6.01591e-05	6.65185e-05
94	1856	6.19482e-05	5.83257e-05	6.46904e-05
95	1855	6.10402e-05	5.74223e-05	6.37881e-05
96	1854	6.0127e-05	5.65084e-05	6.28743e-05
97	1853	5.92187e-05	5.55901e-05	6.19604e-05
98	1852	5.92188e-05	5.561e-05	6.19777e-05
99	1851	5.83055e-05	5.55641e-05	6.19264e-05
100	1850	5.73964e-05	5.37821e-05	6.01437e-05
101	1849	5.64309e-05	5.36834e-05	6.00442e-05
102	1848	5.4611e-05	5.18638e-05	5.73596e-05
103	1847	5.36985e-05	5.09517e-05	5.64467e-05
104	1846	5.36986e-05	5.09611e-05	5.73074e-05
105	1845	5.18805e-05	4.91367e-05	5.54936e-05
106	1844	5.09376e-05	4.8212e-05	5.36936e-05
107	1843	5.00265e-05	4.73003e-05	5.27863e-05
108	1842	5.275e-05	5.00214e-05	5.55189e-05
109	1841	5.09292e-05	4.81903e-05	5.36891e-05
110	1840	4.91243e-05	4.63883e-05	5.18646e-05
111	1839	4.9106e-05	4.63841e-05	5.18458e-05
112	1838	4.72835e-05	4.45612e-05	5.00223e-05
113	1837	4.81904e-05	4.54643e-05	5.09292e-05
114	1836	4.81904e-05	4.54684e-05	5.0934e-05
115	1835	4.81905e-05	4.54684e-05	5.0934e-05
116	1834	4.81939e-05	4.54649e-05	5.09344e-05
117	1833	4.72832e-05	4.45572e-05	5.00228e-05
118	1832	4.72832e-05	4.45531e-05	5.00228e-05
119	1831	4.72835e-05	4.45531e-05	5.00274e-05
120	1830	4.72852e-05	4.45451e-05	5.00274e-05
121	1829	4.63755e-05	4.36387e-05	4.91241e-05
122	1828	4.54775e-05	4.27387e-05	4.82166e-05
123	1827	4.54811e-05	4.27356e-05	4.82214e-05
124	1826	4.54811e-05	4.27199e-05	4.82214e-05
125	1825	4.54686e-05	4.27194e-05	4.82041e-05
126	1824	4.18241e-05	3.90767e-05	4.45615e-05
127	1823	4.18241e-05	3.90767e-05	4.45615e-05
128	1822	4.18394e-05	3.9984e-05	4.54564e-05
129	1821	4.09297e-05	3.90739e-05	4.45497e-05
130	1820	4.09355e-05	3.90739e-05	4.45497e-05
131	1819	4.17973e-05	3.90701e-05	4.45456e-05
132	1818	4.18013e-05	3.90703e-05	4.45456e-05
133	1817	4.18051e-05	3.9073e-05	4.45497e-05
134	1816	4.18052e-05	3.9073e-05	4.45501e-05
135	1815	4.0917e-05	3.9073e-05	4.4546e-05
136	1814	4.09205e-05	3.90703e-05	4.45455e-05
137	1813	4.09206e-05	3.90703e-05	4.45455e-05
138	1812	4.17862e-05	3.90696e-05	4.45412e-05
139	1811	4.17935e-05	3.90737e-05	4.45456e-05
140	1810	4.36107e-05	4.08864e-05	4.63593e-05
141	1809	4.08907e-05	3.8153e-05	4.36302e-05
142	1808	4.0894e-05	3.81524e-05	4.36302e-05
143	1807	4.08977e-05	3.8153e-05	4.36385e-05
144	1806	4.08989e-05	3.81524e-05	4.45046e-05
145	1805	4.09015e-05	3.81524e-05	4.45088e-05
146	1804	4.09093e-05	3.81636e-05	4.45209e-05
147	1803	4.17784e-05	3.81669e-05	4.45291e-05
148	1802	4.17861e-05	3.81663e-05	4.453e-05
149	1801	4.08797e-05	3.72567e-05	4.36226e-05
150	1800	3.99768e-05	3.63458e-05	4.27157e-05
151	1799	3.2701e-05	2.99665e-05	3.63241e-05
152	1798	3.27083e-05	2.99638e-05	3.6324e-05
153	1797	3.35891e-05	2.99665e-05	3.63311e-05
154	1796	3.35922e-05	2.99638e-05	3.63311e-05
155	1795	3.35939e-05	2.99638e-05	3.63311e-05
156	1794	3.35972e-05	2.99583e-05	3.63374e-05
157	1793	3.35984e-05	2.99529e-05	3.71964e-05
158	1792	3.36014e-05	2.99828e-05	3.72404e-05
159	1791	3.36044e-05	3.08646e-05	3.81262e-05
160	1790	3.36046e-05	3.08702e-05	3.81329e-05
161	1789	3.08786e-05	2.81376e-05	3.54014e-05
162	1788	2.99746e-05	2.72288e-05	3.44923e-05
163	1787	2.99872e-05	2.72288e-05	3.44952e-05
164	1786	3.08616e-05	2.72288e-05	3.44952e-05
165	1785	3.08645e-05	2.72288e-05	3.44952e-05
166	1784	3.08673e-05	2.72412e-05	3.45045e-05
167	1783	2.81426e-05	2.45139e-05	3.17736e-05
168	1782	2.81451e-05	2.45139e-05	3.17738e-05
169	1781	2.72367e-05	2.44984e-05	3.087e-05
170	1780	2.7241e-05	2.44984e-05	3.17559e-05
171	1779	2.99637e-05	2.72165e-05	3.44737e-05
172	1778	3.08423e-05	2.72214e-05	3.44794e-05
173	1777	3.08478e-05	2.72214e-05	3.44766e-05
174	1776	2.99445e-05	2.63154e-05	3.35709e-05
175	1775	3.17564e-05	2.81252e-05	3.53822e-05
176	1774	3.08452e-05	2.72214e-05	3.44798e-05
177	1773	3.08478e-05	2.7214e-05	3.44705e-05
178	1772	3.0848e-05	2.7219e-05	3.44798e-05
179	1771	3.08504e-05	2.81146e-05	3.53755e-05
180	1770	3.08506e-05	2.81121e-05	3.53788e-05
181	1769	3.0851e-05	2.81121e-05	3.53818e-05
182	1768	3.08509e-05	2.72091e-05	3.44796e-05
183	1767	3.0856e-05	2.81121e-05	3.53856e-05
184	1766	3.0856e-05	2.81146e-05	3.53828e-05
185	1765	3.0856e-05	2.81146e-05	3.53787e-05
186	1764	3.08562e-05	2.81146e-05	3.53787e-05
187	1763	3.0859e-05	2.81146e-05	3.53786e-05
188	1762	3.08618e-05	2.81146e-05	3.53851e-05
189	1761	3.08267e-05	2.72066e-05	3.44764e-05
190	1760	3.08308e-05	2.72066e-05	3.44767e-05
191	1759	3.17389e-05	2.81121e-05	3.53851e-05
192	1758	3.17394e-05	2.8107e-05	3.5408e-05
193	1757	3.26471e-05	2.90149e-05	3.62907e-05
194	1756	3.26472e-05	2.90123e-05	3.6288e-05
195	1755	3.26488e-05	2.90175e-05	3.6288e-05
196	1754	3.26501e-05	2.90123e-05	3.62974e-05
197	1753	3.26502e-05	2.90123e-05	3.6288e-05
198	1752	3.26534e-05	2.90201e-05	3.71695e-05
199	1751	3.26534e-05	2.90254e-05	3.71796e-05
200	1750	3.26561e-05	2.90254e-05	3.71796e-05
201	1749	2.62884e-05	2.26582e-05	3.08111e-05
202	1748	2.62884e-05	2.26582e-05	3.08146e-05
203	1747	2.71959e-05	2.35634e-05	3.17243e-05
204	1746	2.7196e-05	2.35591e-05	3.17302e-05
205	1745	2.71984e-05	2.35591e-05	3.25967e-05
206	1744	2.72035e-05	2.35591e-05	3.25967e-05
207	1743	2.80807e-05	2.35634e-05	3.26118e-05
208	1742	2.62646e-05	2.17467e-05	3.0802e-05
209	1741	2.6269e-05	2.17427e-05	3.07994e-05
210	1740	2.62713e-05	2.17427e-05	3.08023e-05
211	1739	2.89879e-05	2.44597e-05	3.35158e-05
212	1738	2.89883e-05	2.44619e-05	3.35218e-05
213	1737	2.80858e-05	2.44552e-05	3.35137e-05
214	1736	2.8086e-05	2.44552e-05	3.35162e-05
215	1735	2.80884e-05	2.44552e-05	3.35162e-05
216	1734	2.80886e-05	2.44552e-05	3.35137e-05
217	1733	2.80913e-05	2.4453e-05	3.35162e-05
218	1732	2.89984e-05	2.53553e-05	3.44204e-05
219	1731	2.90036e-05	2.53599e-05	3.44204e-05
220	1730	2.98815e-05	2.53601e-05	3.44232e-05
221	1729	2.9887e-05	2.53622e-05	3.44232e-05
222	1728	2.9887e-05	2.53621e-05	3.44231e-05
223	1727	2.98898e-05	2.53461e-05	3.44296e-05
224	1726	2.98913e-05	2.53621e-05	3.53178e-05
225	1725	2.98951e-05	2.53599e-05	3.53209e-05
226	1724	2.98953e-05	2.53599e-05	3.53215e-05
227	1723	3.26115e-05	2.80758e-05	3.80369e-05
228	1722	3.17071e-05	2.71592e-05	3.71394e-05
229	1721	3.35235e-05	2.89567e-05	3.89543e-05
230	1720	3.39587e-05	2.89776e-05	3.98263e-05
231	1719	3.43924e-05	2.89749e-05	3.98263e-05
232	1718	3.4397e-05	2.89749e-05	3.98227e-05
233	1717	3.43954e-05	2.89749e-05	3.98338e-05
234	1716	3.44013e-05	2.89749e-05	3.98405e-05
235	1715	3.44014e-05	2.89749e-05	3.98409e-05
236	1714	3.44016e-05	2.89699e-05	3.98409e-05
237	1713	3.44017e-05	2.98682e-05	4.07443e-05
238	1712	3.44033e-05	2.98682e-05	4.07447e-05
239	1711	3.53116e-05	3.07719e-05	4.16482e-05
240	1710	3.34977e-05	2.89487e-05	3.98377e-05
241	1709	3.34979e-05	2.8962e-05	4.07114e-05
242	1708	3.34993e-05	2.80607e-05	3.98117e-05
243	1707	3.34978e-05	2.80607e-05	3.98119e-05
244	1706	3.34978e-05	2.80581e-05	3.98302e-05
245	1705	3.34977e-05	2.80605e-05	3.98261e-05
246	1704	3.34981e-05	2.80605e-05	3.98302e-05
247	1703	3.34994e-05	2.80582e-05	3.98302e-05
248	1702	3.34994e-05	2.8058e-05	3.98406e-05
249	1701	3.35006e-05	2.80529e-05	4.06963e-05
250	1700	3.35006e-05	2.8058e-05	4.0722e-05
251	1699	3.44015e-05	2.89518e-05	4.15987e-05
252	1698	3.44018e-05	2.89518e-05	4.15987e-05
253	1697	3.44095e-05	2.89592e-05	4.16255e-05
254	1696	3.52763e-05	2.89592e-05	4.16288e-05
255	1695	3.52685e-05	2.89592e-05	4.16175e-05
256	1694	3.4417e-05	2.89592e-05	4.1629e-05
257	1693	3.52732e-05	2.89566e-05	4.16253e-05
258	1692	3.52767e-05	2.89592e-05	4.1629e-05
259	1691	3.52764e-05	2.89566e-05	4.16293e-05
260	1690	3.52801e-05	2.89514e-05	4.16293e-05
261	1689	3.61857e-05	2.98548e-05	4.25356e-05
262	1688	3.61833e-05	2.98628e-05	4.25318e-05
263	1687	3.61891e-05	2.98547e-05	4.25283e-05
264	1686	3.61923e-05	2.98525e-05	4.25248e-05
265	1685	3.61923e-05	2.98547e-05	4.25401e-05
266	1684	3.61895e-05	2.98521e-05	4.25437e-05
267	1683	3.61891e-05	2.98414e-05	4.25437e-05
268	1682	3.6189e-05	3.07607e-05	4.42978e-05
269	1681	3.61941e-05	2.98628e-05	4.34074e-05
270	1680	3.61959e-05	2.98414e-05	4.25362e-05
271	1679	3.34766e-05	2.80355e-05	4.07038e-05
272	1678	3.34767e-05	2.80355e-05	4.0707e-05
273	1677	3.34765e-05	2.80355e-05	4.07185e-05
274	1676	3.34794e-05	2.8035e-05	4.15725e-05
275	1675	3.16669e-05	2.6231e-05	3.97868e-05
276	1674	3.07633e-05	2.53254e-05	3.88809e-05
277	1673	3.16412e-05	2.53255e-05	3.88875e-05
278	1672	3.25522e-05	2.71171e-05	4.06922e-05
279	1671	3.25538e-05	2.62287e-05	4.06594e-05
280	1670	3.2557e-05	2.62218e-05	4.06741e-05
281	1669	3.25598e-05	2.62335e-05	4.06889e-05
282	1668	3.25612e-05	2.62147e-05	4.06559e-05
283	1667	3.25643e-05	2.62335e-05	4.06813e-05
284	1666	3.25672e-05	2.62335e-05	4.06889e-05
285	1665	3.34403e-05	2.62429e-05	4.06925e-05
286	1664	3.34489e-05	2.62215e-05	4.06925e-05
287	1663	3.34522e-05	2.71172e-05	4.1591e-05
288	1662	3.34549e-05	2.71174e-05	4.16058e-05
289	1661	3.4361e-05	2.80197e-05	4.24936e-05
290	1660	3.43639e-05	2.71147e-05	4.16063e-05
291	1659	3.48072e-05	2.80175e-05	4.25084e-05
292	1658	3.52508e-05	2.80175e-05	4.33484e-05
293	1657	3.43515e-05	2.8015e-05	4.33327e-05
294	1656	3.43578e-05	2.8015e-05	4.33483e-05
295	1655	3.52334e-05	2.8015e-05	4.33445e-05
296	1654	3.52505e-05	2.80249e-05	4.33758e-05
297	1653	3.5257e-05	2.89198e-05	4.42616e-05
298	1652	3.52668e-05	2.80249e-05	4.33757e-05
299	1651	3.61399e-05	2.89198e-05	4.42694e-05
300	1650	3.61448e-05	2.89199e-05	4.42694e-05
301	1649	3.61387e-05	2.89197e-05	4.42737e-05
302	1648	3.61463e-05	2.8912e-05	4.42736e-05
303	1647	3.52508e-05	2.79996e-05	4.33525e-05
304	1646	3.52652e-05	2.79996e-05	4.33844e-05
305	1645	3.61268e-05	2.80148e-05	4.425e-05
306	1644	3.61302e-05	2.89014e-05	4.51219e-05
307	1643	3.61367e-05	2.89197e-05	4.5151e-05
308	1642	3.52509e-05	2.80048e-05	4.4246e-05
309	1641	3.61205e-05	2.79996e-05	4.42534e-05
310	1640	3.61318e-05	2.80147e-05	4.51422e-05
311	1639	3.34247e-05	2.52932e-05	4.24166e-05
312	1638	3.34339e-05	2.52818e-05	4.24129e-05
313	1637	3.43067e-05	2.6179e-05	4.33171e-05
314	1636	3.43172e-05	2.6196e-05	4.3337e-05
315	1635	3.43235e-05	2.61835e-05	4.33412e-05
316	1634	3.51979e-05	2.61835e-05	4.42093e-05
317	1633	3.52125e-05	2.70876e-05	4.51095e-05
318	1632	3.4314e-05	2.61838e-05	4.42053e-05
319	1631	3.43219e-05	2.61836e-05	4.42018e-05
320	1630	3.51917e-05	2.61908e-05	4.42216e-05
321	1629	3.52094e-05	2.61859e-05	4.42254e-05
322	1628	3.5225e-05	2.61908e-05	4.511e-05
323	1627	3.52379e-05	2.70779e-05	4.6031e-05
324	1626	3.61005e-05	2.70827e-05	4.60684e-05
325	1625	3.61186e-05	2.70828e-05	4.69054e-05
326	1624	3.61266e-05	2.70926e-05	4.69226e-05
327	1623	3.42953e-05	2.43777e-05	4.42052e-05
328	1622	3.43018e-05	2.43777e-05	4.42057e-05
329	1621	3.33628e-05	2.43666e-05	4.41975e-05
330	1620	3.33916e-05	2.43666e-05	4.5081e-05
331	1619	3.25093e-05	2.25616e-05	4.32938e-05
332	1618	3.33763e-05	2.34568e-05	4.41935e-05
333	1617	3.33914e-05	2.436e-05	4.5097e-05
334	1616	3.34004e-05	2.43643e-05	4.59723e-05
335	1615	3.42829e-05	2.43643e-05	4.59805e-05
336	1614	3.4292e-05	2.43643e-05	4.59761e-05
337	1613	3.47343e-05	2.43534e-05	4.59683e-05
338	1612	3.51867e-05	2.52587e-05	4.68796e-05
339	1611	3.43032e-05	2.43511e-05	4.59808e-05
340	1610	3.51804e-05	2.43599e-05	4.59891e-05
341	1609	3.51997e-05	2.5252e-05	4.77491e-05
342	1608	3.60776e-05	2.52521e-05	4.77878e-05
343	1607	3.60939e-05	2.52589e-05	4.86565e-05
344	1606	3.69711e-05	2.61549e-05	4.95242e-05
345	1605	3.69879e-05	2.70556e-05	5.04865e-05
346	1604	3.70144e-05	2.79714e-05	5.13763e-05
347	1603	3.78783e-05	2.79638e-05	5.13717e-05
348	1602	3.78984e-05	2.79561e-05	5.13481e-05
349	1601	3.8766e-05	2.79561e-05	5.05131e-05
350	1600	3.87886e-05	2.88463e-05	5.22519e-05
351	1599	3.87554e-05	2.79587e-05	5.13718e-05
352	1598	3.8775e-05	2.7941e-05	5.13989e-05
353	1597	3.96497e-05	2.88541e-05	5.31451e-05
354	1596	3.96731e-05	2.97545e-05	5.40045e-05
355	1595	3.96889e-05	2.97492e-05	5.31745e-05
356	1594	4.05672e-05	3.06352e-05	5.40245e-05
357	1593	4.14387e-05	2.9741e-05	5.31936e-05
358	1592	4.14703e-05	3.06521e-05	5.49175e-05
359	1591	4.23548e-05	3.15578e-05	5.5845e-05
360	1590	4.23701e-05	3.15721e-05	5.58555e-05
361	1589	4.2332e-05	3.06352e-05	5.49626e-05
362	1588	4.23724e-05	3.15349e-05	5.67024e-05
363	1587	4.32426e-05	3.15352e-05	5.66768e-05
364	1586	4.32695e-05	3.15604e-05	5.67437e-05
365	1585	4.41413e-05	3.1532e-05	5.67232e-05
366	1584	4.41614e-05	3.24403e-05	5.76418e-05
367	1583	4.50421e-05	3.24228e-05	5.85238e-05
368	1582	4.50603e-05	3.24228e-05	5.84603e-05
369	1581	4.59101e-05	3.33399e-05	5.94166e-05
370	1580	4.5968e-05	3.3352e-05	5.94275e-05
371	1579	4.68419e-05	3.51293e-05	6.12054e-05
372	1578	4.68781e-05	3.60192e-05	6.12565e-05
373	1577	4.77404e-05	3.51199e-05	6.12341e-05
374	1576	4.77601e-05	3.51329e-05	6.20969e-05
375	1575	4.86456e-05	3.51456e-05	6.2165e-05
376	1574	4.94862e-05	3.60388e-05	6.38229e-05
377	1573	4.95333e-05	3.78436e-05	6.48235e-05
378	1572	4.86567e-05	3.69078e-05	6.39204e-05
379	1571	4.95376e-05	3.6931e-05	6.3903e-05
380	1570	5.04071e-05	3.69347e-05	6.47942e-05
381	1569	5.04566e-05	3.69345e-05	6.56561e-05
382	1568	5.1302e-05	3.95892e-05	6.7491e-05
383	1567	5.13461e-05	3.87325e-05	6.66311e-05
384	1566	5.22187e-05	3.96283e-05	6.83324e-05
385	1565	5.22538e-05	3.96283e-05	6.83694e-05
386	1564	5.3102e-05	3.8736e-05	6.75033e-05
387	1563	5.39829e-05	4.05273e-05	6.92597e-05
388	1562	5.40096e-05	4.14036e-05	7.01437e-05
389	1561	5.31476e-05	4.05123e-05	7.01253e-05
390	1560	5.40144e-05	4.05092e-05	7.02012e-05
391	1559	5.39641e-05	4.13738e-05	7.18453e-05
392	1558	5.40007e-05	4.04977e-05	7.0989e-05
393	1557	5.40337e-05	4.05121e-05	7.10332e-05
394	1556	5.48898e-05	4.05159e-05	7.09826e-05
395	1555	5.57379e-05	4.05019e-05	7.10529e-05
396	1554	5.57499e-05	4.04976e-05	7.10595e-05
397	1553	5.58105e-05	4.13883e-05	7.19491e-05
398	1552	5.75586e-05	4.23129e-05	7.3748e-05
399	1551	6.02921e-05	4.58858e-05	7.72897e-05
400	1550	6.11232e-05	4.58856e-05	7.72626e-05
401	1549	5.84763e-05	4.32152e-05	7.45697e-05
402	1548	5.93279e-05	4.40621e-05	7.55672e-05
403	1547	5.93868e-05	4.58524e-05	7.73242e-05
404	1546	6.02215e-05	4.49957e-05	7.72693e-05
405	1545	6.02701e-05	4.40502e-05	7.63745e-05
406	1544	6.1115e-05	4.49711e-05	7.80588e-05
407	1543	6.11649e-05	4.6741e-05	7.99245e-05
408	1542	6.20083e-05	4.67368e-05	7.99539e-05
409	1541	6.20586e-05	4.58518e-05	7.91304e-05
410	1540	6.28985e-05	4.58518e-05	7.99611e-05
411	1539	6.29325e-05	4.67488e-05	8.08055e-05
412	1538	6.37879e-05	4.58688e-05	8.07901e-05
413	1537	6.38228e-05	4.67744e-05	8.1706e-05
414	1536	6.46698e-05	4.76373e-05	8.26001e-05
415	1535	6.47277e-05	4.85291e-05	8.26596e-05
416	1534	6.55677e-05	4.85291e-05	8.342e-05
417	1533	6.55882e-05	4.85471e-05	8.34871e-05
418	1532	6.64328e-05	4.85735e-05	8.35103e-05
419	1531	6.65078e-05	4.8534e-05	8.354e-05
420	1530	6.73399e-05	4.94395e-05	8.52378e-05
421	1529	6.73878e-05	5.03361e-05	8.60616e-05
422	1528	6.82256e-05	5.211e-05	8.79012e-05
423	1527	6.82562e-05	5.0332e-05	8.61615e-05
424	1526	6.82878e-05	5.21292e-05	8.79801e-05
425	1525	6.91107e-05	4.94486e-05	8.52831e-05
426	1524	6.91484e-05	5.03453e-05	8.61297e-05
427	1523	6.99517e-05	5.30166e-05	8.97274e-05
428	1522	7.00622e-05	5.30303e-05	8.97188e-05
429	1521	7.08553e-05	5.11961e-05	8.77917e-05
430	1520	7.09311e-05	5.29924e-05	8.96949e-05
431	1519	7.09638e-05	5.30069e-05	8.9655e-05
432	1518	7.18039e-05	5.30069e-05	8.97028e-05
433	1517	7.18746e-05	5.30208e-05	8.97033e-05
434	1516	7.26909e-05	5.39086e-05	9.13252e-05
435	1515	7.27174e-05	5.39074e-05	9.14637e-05
436	1514	7.30987e-05	5.47641e-05	9.23244e-05
437	1513	7.35924e-05	5.48043e-05	9.31083e-05
438	1512	7.44056e-05	5.56492e-05	9.32166e-05
439	1511	7.44756e-05	5.74393e-05	9.50593e-05
440	1510	7.45298e-05	5.65551e-05	9.41583e-05
441	1509	7.53437e-05	5.74393e-05	9.59263e-05
442	1508	7.5408e-05	5.56393e-05	9.41925e-05
443	1507	7.62544e-05	5.65754e-05	9.5867e-05
444	1506	7.63096e-05	5.92402e-05	9.94145e-05
445	1505	7.70989e-05	5.834e-05	9.84971e-05
446	1504	7.71237e-05	5.83187e-05	9.93179e-05
447	1503	7.79396e-05	5.74239e-05	9.77017e-05
448	1502	7.80129e-05	5.74255e-05	9.84183e-05
449	1501	7.88248e-05	6.00968e-05	0.000101142
450	1500	7.88784e-05	5.91972e-05	0.000100046
451	1499	7.80275e-05	5.74917e-05	9.84799e-05
452	1498	7.79992e-05	5.82974e-05	9.93616e-05
453	1497	7.87643e-05	5.8308e-05	9.93623e-05
454	1496	7.89067e-05	6.09799e-05	0.000102034
455	1495	7.97388e-05	6.1008e-05	0.000102052
456	1494	7.97524e-05	6.10085e-05	0.000102043
457	1493	7.98319e-05	6.09972e-05	0.000102061
458	1492	8.06893e-05	6.0959e-05	0.000101951
459	1491	8.13887e-05	6.00759e-05	0.000101189
460	1490	8.15159e-05	6.00701e-05	0.000101142
461	1489	8.23564e-05	6.09535e-05	0.00010274
462	1488	8.23047e-05	6.00647e-05	0.000102052
463	1487	8.23426e-05	6.09584e-05	0.000102869
464	1486	8.23966e-05	6.27457e-05	0.000104602
465	1485	8.24232e-05	6.10513e-05	0.000103713
466	1484	8.24785e-05	6.09258e-05	0.000103564
467	1483	8.31779e-05	6.09805e-05	0.000103712
468	1482	8.327e-05	6.09531e-05	0.000104434
469	1481	8.40641e-05	6.18306e-05	0.000104649
470	1480	8.40343e-05	6.27233e-05	0.000105454
471	1479	8.41738e-05	6.10027e-05	0.000103768
472	1478	8.41582e-05	6.27625e-05	0.000105492
473	1477	8.45509e-05	6.1858e-05	0.000105482
474	1476	8.42069e-05	6.09586e-05	0.000104489
475	1475	8.49319e-05	6.26786e-05	0.000106303
476	1474	8.50195e-05	6.35712e-05	0.00010727
477	1473	8.50456e-05	6.455e-05	0.000109009
478	1472	8.57833e-05	6.44636e-05	0.000107994
479	1471	8.58141e-05	6.44697e-05	0.000107946
480	1470	8.58913e-05	6.35768e-05	0.000106218
481	1469	8.59067e-05	6.45038e-05	0.00010704
482	1468	8.66808e-05	6.44693e-05	0.000107021
483	1467	8.67047e-05	6.3617e-05	0.000106267
484	1466	8.68012e-05	6.44406e-05	0.000107108
485	1465	8.68248e-05	6.4452e-05	0.000107859
486	1464	8.75476e-05	6.44292e-05	0.000107327
487	1463	8.75867e-05	6.44463e-05	0.000108082
488	1462	8.76377e-05	6.70386e-05	0.000110431
489	1461	8.84448e-05	6.79962e-05	0.000110687
490	1460	8.84765e-05	6.80265e-05	0.000111556
491	1459	8.84922e-05	6.80328e-05	0.000112382
492	1458	8.85868e-05	6.7183e-05	0.000111534
493	1457	8.93061e-05	6.88018e-05	0.000112372
494	1456	8.9338e-05	6.70809e-05	0.000110737
495	1455	8.93908e-05	6.97357e-05	0.000113299
496	1454	9.0095e-05	6.80633e-05	0.000112431
497	1453	9.01683e-05	6.89434e-05	0.00011331
498	1452	8.93339e-05	6.88635e-05	0.000113288
499	1451	8.74023e-05	6.69542e-05	0.000110717
500	1450	8.74767e-05	6.69551e-05	0.000110707
501	1449	8.75045e-05	6.60595e-05	0.000110618
502	1448	8.75627e-05	6.70026e-05	0.000111316
503	1447	8.83779e-05	6.70983e-05	0.000112192
504	1446	8.91595e-05	6.61003e-05	0.000111158
505	1445	8.92264e-05	6.88386e-05	0.000114737
506	1444	8.93027e-05	6.95922e-05	0.00011494
507	1443	8.9922e-05	6.78992e-05	0.000113079
508	1442	9.00915e-05	7.05827e-05	0.000115805
509	1441	9.01673e-05	7.14341e-05	0.000116662
510	1440	9.08294e-05	7.14344e-05	0.000117159
511	1439	9.09834e-05	7.04623e-05	0.000115776
512	1438	9.17074e-05	7.05451e-05	0.000115795
513	1437	9.17925e-05	7.22594e-05	0.000117128
514	1436	9.18339e-05	7.05638e-05	0.000115734
515	1435	9.1973e-05	7.05127e-05	0.000115826
516	1434	9.26147e-05	7.05258e-05	0.000116536
517	1433	9.27787e-05	7.13579e-05	0.000117295
518	1432	9.35431e-05	7.13204e-05	0.000117492
519	1431	9.37255e-05	7.13516e-05	0.000117442
520	1430	9.43695e-05	7.2286e-05	0.000118546
521	1429	9.45004e-05	7.31546e-05	0.000119401
522	1428	9.4623e-05	7.15107e-05	0.000119167
523	1427	9.52944e-05	7.23172e-05	0.00012002
524	1426	9.53452e-05	7.31806e-05	0.000120935
525	1425	9.61251e-05	7.39971e-05	0.000120989
526	1424	9.62495e-05	7.48787e-05	0.000122704
527	1423	9.7028e-05	7.22471e-05	0.000120319
528	1422	9.70928e-05	7.4913e-05	0.000123521
529	1421	9.78187e-05	7.40444e-05	0.000123598
530	1420	9.79584e-05	7.49128e-05	0.000124337
531	1419	9.81413e-05	7.38983e-05	0.000123708
532	1418	9.87605e-05	7.3998e-05	0.000123509
533	1417	9.95309e-05	7.468e-05	0.000125165
534	1416	9.96624e-05	7.47255e-05	0.000125009
535	1415	9.97785e-05	7.65392e-05	0.000126294
536	1414	0.000100499	7.47122e-05	0.000124614
537	1413	0.000100651	7.65116e-05	0.000126383
538	1412	0.000100678	7.6533e-05	0.000126372
539	1411	0.000101416	7.65048e-05	0.00012608
540	1410	0.000102141	7.65048e-05	0.000126271
541	1409	0.000102269	7.83135e-05	0.000127833
542	1408	0.000102251	7.73917e-05	0.000127619
543	1407	0.000103021	7.73851e-05	0.000127032
544	1406	0.000103232	7.83401e-05	0.000128443
545	1405	0.000103835	8.00497e-05	0.000130249
546	1404	0.000104063	8.00426e-05	0.000130307
547	1403	0.000104178	7.91502e-05	0.000129817
548	1402	0.000104807	7.91708e-05	0.000129508
549	1401	0.00010491	7.81593e-05	0.000129644
550	1400	0.000105621	8.0879e-05	0.000132021
551	1399	0.000105727	8.10223e-05	0.000131938
552	1398	0.000106266	8.09073e-05	0.000132761
553	1397	0.000106447	8.09283e-05	0.000133698
554	1396	0.000106915	8.02063e-05	0.00013377
555	1395	0.000107114	7.91856e-05	0.000133136
556	1394	0.000106636	7.99935e-05	0.0001344
557	1393	0.00010742	7.92984e-05	0.000133994
558	1392	0.000107711	8.08778e-05	0.000135855
559	1391	0.00010822	7.99657e-05	0.000134906
560	1390	0.000108215	8.08644e-05	0.000136555
561	1389	0.000108297	8.08566e-05	0.000135481
562	1388	0.000109041	7.98933e-05	0.000135613
563	1387	0.000109588	8.08855e-05	0.000136493
564	1386	0.000110225	8.26558e-05	0.000138913
565	1385	0.00011095	8.35196e-05	0.000139742
566	1384	0.000110941	8.35188e-05	0.000140486
567	1383	0.000111813	8.35703e-05	0.000141095
568	1382	0.000112287	8.36901e-05	0.000140969
569	1381	0.000113237	8.45312e-05	0.000142428
570	1380	0.00011375	8.52125e-05	0.000143993
571	1379	0.000114309	8.79183e-05	0.000146585
572	1378	0.000115175	8.88024e-05	0.000147104
573	1377	0.000115979	8.70957e-05	0.000146108
574	1376	0.000116277	8.5402e-05	0.00014435
575	1375	0.00011702	8.95688e-05	0.00014868
576	1374	0.000117728	9.03784e-05	0.000148654
577	1373	0.000118513	9.07312e-05	0.000149677
578	1372	0.000119004	9.13262e-05	0.000149373
579	1371	0.000119462	9.04203e-05	0.000149638
580	1370	0.000119892	9.04123e-05	0.000149879
581	1369	0.000120903	9.14297e-05	0.000151195
582	1368	0.000121167	9.29424e-05	0.000151656
583	1367	0.000121393	9.30495e-05	0.000152153
584	1366	0.000121998	9.38483e-05	0.000152896
585	1365	0.000122871	9.43071e-05	0.000154282
586	1364	0.000123402	9.56261e-05	0.000155473
587	1363	0.000123864	9.39802e-05	0.000154582
588	1362	0.000124332	9.5618e-05	0.000155526
589	1361	0.000124667	9.68438e-05	0.000156863
590	1360	0.000125502	9.83656e-05	0.00015939
591	1359	0.00012629	9.83572e-05	0.00015984
592	1358	0.000127028	9.55345e-05	0.000157878
593	1357	0.000127792	9.75117e-05	0.00015998
594	1356	0.000128249	9.6465e-05	0.000159853
595	1355	0.000128668	0.000100805	0.000165068
596	1354	0.000129288	9.77363e-05	0.000162411
597	1353	0.000130019	0.000100745	0.000165577
598	1352	0.000130256	0.000100014	0.000164262
599	1351	0.000130921	9.97237e-05	0.000164247
600	1350	0.000131503	0.000101346	0.000164846
601	1349	0.000132205	0.000100787	0.000165751
602	1348	0.000132607	0.000101597	0.00016658
603	1347	0.000133221	9.81222e-05	0.000164132
604	1346	0.000133743	9.98209e-05	0.000166087
605	1345	0.000134659	0.000106215	0.000173084
606	1344	0.000135206	0.000104751	0.000171191
607	1343	0.000135988	0.000100593	0.000167396
608	1342	0.000136203	0.000106168	0.000172183
609	1341	0.000137547	0.000105915	0.000171327
610	1340	0.000137798	0.000106386	0.000172623
611	1339	0.000139078	0.000106963	0.000174309
612	1338	0.000139503	0.000107606	0.000175527
613	1337	0.000139774	0.000108463	0.000176912
614	1336	0.00014053	0.000106149	0.000174906
615	1335	0.000141212	0.000108637	0.000176801
616	1334	0.000142088	0.000110647	0.000178074
617	1333	0.000142605	0.000112858	0.00018097
618	1332	0.000143499	0.000111951	0.000179258
619	1331	0.000144411	0.000111085	0.000179038
620	1330	0.000145126	0.000112808	0.000181273
621	1329	0.000145465	0.000113774	0.000182325
622	1328	0.000146082	0.000113654	0.000183162
623	1327	0.000146455	0.000112219	0.000182535
624	1326	0.000147438	0.000116148	0.000186291
625	1325	0.000147919	0.000115723	0.000185966
626	1324	0.000148455	0.00011819	0.0001878
627	1323	0.000149497	0.000114479	0.000184062
628	1322	0.000149616	0.000118774	0.000188885
629	1321	0.000150225	0.000118857	0.000188521
630	1320	0.000150524	0.0001162	0.000185726
631	1319	0.000151136	0.00011659	0.000186541
632	1318	0.000151962	0.000118972	0.000189309
633	1317	0.000152116	0.000120512	0.000190326
634	1316	0.000152498	0.000120072	0.000189473
635	1315	0.000152727	0.00012047	0.000190309
636	1314	0.000153157	0.000123068	0.000193052
637	1313	0.000153678	0.000121871	0.000191826
638	1312	0.000154135	0.000122661	0.000194123
639	1311	0.000154495	0.000119658	0.00019186
640	1310	0.000154524	0.000117973	0.000189941
641	1309	0.000154728	0.00011689	0.000189355
642	1308	0.000155292	0.000118616	0.000191163
643	1307	0.000155218	0.00011892	0.000190277
644	1306	0.000155672	0.000120352	0.000191787
645	1305	0.000155469	0.000121365	0.000191827
646	1304	0.00015597	0.000121753	0.000191945
647	1303	0.00015604	0.000120523	0.000191043
648	1302	0.000156067	0.000119176	0.000189675
649	1301	0.000155889	0.000124022	0.000194244
650	1300	0.00015551	0.000121992	0.000191793
651	1299	0.000155177	0.000120672	0.000190392
652	1298	0.000155421	0.000121876	0.000190776
653	1297	0.000155373	0.000121534	0.000190825
654	1296	0.000155367	0.000122821	0.00019251
655	1295	0.00015479	0.000120694	0.000190525
656	1294	0.000154505	0.000119532	0.000188909
657	1293	0.00015428	0.000121779	0.00019071
658	1292	0.000153778	0.000120887	0.00018946
659	1291	0.000153579	0.000118472	0.000188513
660	1290	0.000152968	0.000117723	0.000187145
661	1289	0.00015248	0.000115835	0.000186591
662	1288	0.000152104	0.000119129	0.00019014
663	1287	0.000151768	0.000119638	0.000189962
664	1286	0.000151037	0.000118734	0.000189066
665	1285	0.000150279	0.000117536	0.000188446
666	1284	0.00015008	0.000119088	0.000189631
667	1283	0.000149311	0.000117292	0.000187405
668	1282	0.00014857	0.000116441	0.000185621
669	1281	0.000147937	0.00011561	0.000186082
670	1280	0.000147008	0.000114952	0.000184349
671	1279	0.000145979	0.000115266	0.00018464
672	1278	0.000144949	0.000112146	0.00017999
673	1277	0.000143817	0.000111334	0.000179693
674	1276	0.000142729	0.000109697	0.000177574
675	1275	0.000141499	0.000108812	0.00017609
676	1274	0.000140962	0.000108812	0.000174817
677	1273	0.000139776	0.0001072	0.000173788
678	1272	0.000138537	0.000105842	0.000172878
679	1271	0.000137673	0.000105961	0.000173013
680	1270	0.000136775	0.000103667	0.000169969
681	1269	0.000135715	0.000102307	0.000168242
682	1268	0.000134124	0.000101437	0.000167328
683	1267	0.000133199	0.000101278	0.000167274
684	1266	0.000132329	9.86462e-05	0.000165677
685	1265	0.000130964	9.89029e-05	0.000166366
686	1264	0.000129858	9.71528e-05	0.0001647
687	1263	0.000128397	9.81092e-05	0.000164422
688	1262	0.000127082	9.70943e-05	0.000162841
689	1261	0.000125884	9.44573e-05	0.000160526
690	1260	0.000124527	9.26917e-05	0.000158414
691	1259	0.000123087	9.17749e-05	0.000157449
692	1258	0.000121845	9.00868e-05	0.000156228
693	1257	0.000120845	8.76752e-05	0.000154118
694	1256	0.000119448	8.72018e-05	0.000154051
695	1255	0.000117821	8.45962e-05	0.000151697
696	1254	0.000116756	8.5251e-05	0.000151993
697	1253	0.000115119	8.40716e-05	0.000151118
698	1252	0.000113758	8.29661e-05	0.000150243
699	1251	0.000112269	8.08057e-05	0.000148018
700	1250	0.000110757	8.19619e-05	0.000148723
701	1249	0.000109274	7.93714e-05	0.000145701
702	1248	0.000108144	7.37561e-05	0.000139697
703	1247	0.00010681	7.46871e-05	0.000141579
704	1246	0.000105198	7.21964e-05	0.000137962
705	1245	0.000103416	7.1106e-05	0.000137031
706	1244	0.000101881	6.85997e-05	0.000134237
707	1243	0.000100634	6.86962e-05	0.000133793
708	1242	9.87828e-05	6.54944e-05	0.000131023
709	1241	9.73196e-05	6.42983e-05	0.000129442
710	1240	9.5885e-05	6.04395e-05	0.000126942
711	1239	9.4413e-05	6.18072e-05	0.000127532
712	1238	9.27905e-05	5.85081e-05	0.00012409
713	1237	9.1446e-05	5.83147e-05	0.00012409
714	1236	8.97346e-05	5.81385e-05	0.000123777
715	1235	8.79933e-05	5.64563e-05	0.00012186
716	1234	8.62669e-05	5.46531e-05	0.000120047
717	1233	8.5173e-05	5.26177e-05	0.000118526
718	1232	8.32935e-05	4.89853e-05	0.00011462
719	1231	8.16173e-05	4.94904e-05	0.000115209
720	1230	7.98845e-05	5.02774e-05	0.000116259
721	1229	7.81412e-05	4.52292e-05	0.000110444
722	1228	7.65877e-05	4.33993e-05	0.000109103
723	1227	7.48608e-05	4.25845e-05	0.000108141
724	1226	7.35684e-05	4.18264e-05	0.000106574
725	1225	7.21507e-05	3.9051e-05	0.000104834
726	1224	7.05735e-05	3.81815e-05	0.000102934
727	1223	6.89731e-05	3.72886e-05	0.000102674
728	1222	6.76592e-05	3.37913e-05	9.94277e-05
729	1221	6.60245e-05	3.3844e-05	9.85513e-05
730	1220	6.45029e-05	3.29146e-05	9.67059e-05
731	1219	6.2924e-05	3.12374e-05	9.47895e-05
732	1218	6.15733e-05	3.20353e-05	9.56923e-05
733	1217	5.99329e-05	2.77176e-05	9.16133e-05
734	1216	5.83854e-05	2.60297e-05	8.9611e-05
735	1215	5.66805e-05	2.41978e-05	8.70875e-05
736	1214	5.57248e-05	2.3373e-05	8.61689e-05
737	1213	5.39955e-05	2.25278e-05	8.51895e-05
738	1212	5.22537e-05	2.07373e-05	8.25567e-05
739	1211	5.11667e-05	2.07733e-05	8.25662e-05
740	1210	4.95888e-05	1.73079e-05	7.88639e-05
741	1209	4.79408e-05	1.72869e-05	7.81945e-05
742	1208	4.6885e-05	1.55798e-05	7.55802e-05
743	1207	4.52977e-05	1.55918e-05	7.42849e-05
744	1206	4.42671e-05	1.73049e-05	7.47591e-05
745	1205	4.27065e-05	1.55262e-05	7.20219e-05
746	1204	4.16468e-05	1.55262e-05	7.09349e-05
747	1203	4.05766e-05	1.4725e-05	6.87072e-05
748	1202	3.91805e-05	1.4692e-05	6.85392e-05
749	1201	3.8075e-05	1.38476e-05	6.61287e-05
750	1200	3.66105e-05	1.39309e-05	6.51211e-05
751	1199	3.56597e-05	1.38476e-05	6.41813e-05
752	1198	3.47199e-05	1.38368e-05	6.25191e-05
753	1197	3.38142e-05	1.21491e-05	5.991e-05
754	1196	3.28827e-05	1.20726e-05	5.80412e-05
755	1195	3.20642e-05	1.20726e-05	5.65304e-05
756	1194	3.12201e-05	1.04882e-05	5.47905e-05
757	1193	3.03366e-05	1.12226e-05	5.45619e-05
758	1192	2.93968e-05	1.12098e-05	5.30872e-05
759	1191	2.85483e-05	1.03471e-05	5.11911e-05
760	1190	2.77137e-05	1.03471e-05	5.04224e-05
761	1189	2.69124e-05	9.48439e-06	4.94082e-05
762	1188	2.60843e-05	7.79153e-06	4.68016e-05
763	1187	2.52848e-05	7.79153e-06	4.52294e-05
764	1186	2.50812e-05	7.79153e-06	4.46488e-05
765	1185	2.43222e-05	7.79153e-06	4.3515e-05
766	1184	2.35214e-05	7.79153e-06	4.31586e-05
767	1183	2.3374e-05	8.64723e-06	4.32376e-05
768	1182	2.26336e-05	7.76733e-06	4.15863e-05
769	1181	2.25316e-05	7.76733e-06	4.07013e-05
770	1180	2.17659e-05	7.80166e-06	3.98987e-05
771	1179	2.1679e-05	8.6405e-06	3.9823e-05
772	1178	2.09852e-05	8.6405e-06	3.89656e-05
773	1177	2.08589e-05	8.64723e-06	3.83835e-05
774	1176	2.07929e-05	7.76733e-06	3.74188e-05
775	1175	1.99907e-05	7.76733e-06	3.72399e-05
776	1174	1.99145e-05	7.76733e-06	3.63632e-05
777	1173	1.91656e-05	7.76733e-06	3.5591e-05
778	1172	1.90915e-05	7.79626e-06	3.54645e-05
779	1171	1.90685e-05	7.79626e-06	3.47759e-05
780	1170	1.89992e-05	7.73403e-06	3.46408e-05
781	1169	1.82571e-05	6.92971e-06	3.45114e-05
782	1168	1.82364e-05	6.92731e-06	3.37733e-05
783	1167	1.82356e-05	6.92731e-06	3.37609e-05
784	1166	1.82087e-05	6.91541e-06	3.36561e-05
785	1165	1.81578e-05	8.66454e-06	3.46281e-05
786	1164	1.81452e-05	6.90287e-06	3.27802e-05
787	1163	1.73958e-05	6.90287e-06	3.2016e-05
788	1162	1.73877e-05	6.90287e-06	3.20156e-05
789	1161	1.73621e-05	6.90287e-06	3.12198e-05
790	1160	1.73446e-05	6.90287e-06	3.1184e-05
791	1159	1.73042e-05	7.78008e-06	3.20018e-05
792	1158	1.73035e-05	7.75862e-06	3.20488e-05
793	1157	1.72803e-05	7.74527e-06	3.21691e-05
794	1156	1.72712e-05	7.74527e-06	3.19906e-05
795	1155	1.65752e-05	7.76539e-06	3.19799e-05
796	1154	1.72736e-05	6.89566e-06	3.10951e-05
797	1153	1.65298e-05	6.90176e-06	3.105e-05
798	1152	1.65377e-05	6.90176e-06	3.04009e-05
799	1151	1.6524e-05	6.90176e-06	3.03351e-05
800	1150	1.65442e-05	6.89507e-06	3.02561e-05
801	1149	1.7252e-05	6.89507e-06	3.02068e-05
802	1148	1.72415e-05	6.90176e-06	3.02535e-05
803	1147	1.65738e-05	6.03917e-06	2.93197e-05
804	1146	1.64968e-05	6.89447e-06	3.01988e-05
805	1145	1.64996e-05	6.89447e-06	3.03269e-05
806	1144	1.64726e-05	6.89447e-06	3.03269e-05
807	1143	1.64695e-05	6.0388e-06	2.94542e-05
808	1142	1.64632e-05	6.89447e-06	3.03379e-05
809	1141	1.64561e-05	6.0388e-06	2.88443e-05
810	1140	1.64562e-05	6.03865e-06	2.94083e-05
811	1139	1.64433e-05	6.03865e-06	2.94388e-05
812	1138	1.64597e-05	6.0388e-06	2.94388e-05
813	1137	1.64504e-05	6.92251e-06	3.03693e-05
814	1136	1.64431e-05	5.15353e-06	2.85793e-05
815	1135	1.64433e-05	6.0388e-06	2.94031e-05
816	1134	1.64411e-05	6.03813e-06	2.934e-05
817	1133	1.64404e-05	6.03813e-06	2.93629e-05
818	1132	1.64312e-05	6.03813e-06	2.93549e-05
819	1131	1.6429e-05	6.03813e-06	2.86215e-05
820	1130	1.63442e-05	6.03813e-06	2.86215e-05
821	1129	1.60461e-05	6.03813e-06	2.86387e-05
822	1128	1.56428e-05	6.03813e-06	2.86215e-05
823	1127	1.56408e-05	6.03813e-06	2.86215e-05
824	1126	1.56387e-05	6.03813e-06	2.87485e-05
825	1125	1.56156e-05	5.15309e-06	2.77672e-05
826	1124	1.56021e-05	5.15309e-06	2.77049e-05
827	1123	1.55966e-05	6.05694e-06	2.86738e-05
828	1122	1.5586e-05	6.04543e-06	2.84734e-05
829	1121	1.55853e-05	6.04543e-06	2.84734e-05
830	1120	1.55636e-05	6.02513e-06	2.78591e-05
831	1119	1.55569e-05	6.02513e-06	2.85271e-05
832	1118	1.55515e-05	6.02513e-06	2.84535e-05
833	1117	1.55327e-05	5.15309e-06	2.76189e-05
834	1116	1.4791e-05	6.03924e-06	2.78426e-05
835	1115	1.47942e-05	5.15309e-06	2.69714e-05
836	1114	1.47942e-05	5.15309e-06	2.69614e-05
837	1113	1.4773e-05	6.03924e-06	2.84535e-05
838	1112	1.47661e-05	6.03924e-06	2.85224e-05
839	1111	1.47673e-05	5.15309e-06	2.75924e-05
840	1110	1.47539e-05	5.15309e-06	2.75924e-05
841	1109	1.47539e-05	5.15309e-06	2.6969e-05
842	1108	1.47334e-05	5.17628e-06	2.69827e-05
843	1107	1.47212e-05	5.17628e-06	2.69827e-05
844	1106	1.47111e-05	5.17628e-06	2.75924e-05
845	1105	1.47016e-05	4.32048e-06	2.68544e-05
846	1104	1.46888e-05	5.19099e-06	2.77336e-05
847	1103	1.46795e-05	3.44634e-06	2.5987e-05
848	1102	1.46038e-05	3.44634e-06	2.5987e-05
849	1101	1.38987e-05	3.44634e-06	2.60319e-05
850	1100	1.38938e-05	3.44634e-06	2.5989e-05
851	1099	1.38602e-05	4.32048e-06	2.68541e-05
852	1098	1.38447e-05	4.29406e-06	2.68241e-05
853	1097	1.38182e-05	5.18157e-06	2.77527e-05
854	1096	1.38134e-05	4.32608e-06	2.68518e-05
855	1095	1.38123e-05	4.32563e-06	2.68611e-05
856	1094	1.37742e-05	2.58465e-06	2.58434e-05
857	1093	1.30316e-05	4.29406e-06	2.68843e-05
858	1092	1.30316e-05	4.28927e-06	2.68681e-05
859	1091	1.30119e-05	3.45058e-06	2.60002e-05
860	1090	1.29979e-05	3.45058e-06	2.59283e-05
861	1089	1.2991e-05	3.45058e-06	2.59913e-05
862	1088	1.29753e-05	4.29406e-06	2.68336e-05
863	1087	1.29719e-05	3.45058e-06	2.60339e-05
864	1086	1.29552e-05	3.45058e-06	2.59397e-05
865	1085	1.29512e-05	3.45058e-06	2.59869e-05
866	1084	1.21771e-05	3.43097e-06	2.59869e-05
867	1083	1.21576e-05	3.44991e-06	2.58532e-05
868	1082	1.2143e-05	3.44991e-06	2.59801e-05
869	1081	1.21187e-05	2.57312e-06	2.5074e-05
870	1080	1.21171e-05	2.57312e-06	2.49725e-05
871	1079	1.21041e-05	2.57312e-06	2.50586e-05
872	1078	1.20894e-05	2.57312e-06	2.50586e-05
873	1077	1.20317e-05	1.72481e-06	2.42692e-05
874	1076	1.13029e-05	1.72481e-06	2.42082e-05
875	1075	1.12897e-05	1.72302e-06	2.42316e-05
876	1074	1.12759e-05	1.72302e-06	2.42316e-05
877	1073	1.12574e-05	1.72481e-06	2.42227e-05
878	1072	1.12421e-05	1.72481e-06	2.42062e-05
879	1071	1.12283e-05	1.72481e-06	2.42082e-05
880	1070	1.1221e-05	1.72496e-06	2.41225e-05
881	1069	1.07988e-05	8.61475e-07	2.32282e-05
882	1068	1.04185e-05	8.61475e-07	2.31806e-05
883	1067	1.03937e-05	1.72288e-06	2.3375e-05
884	1066	1.03731e-05	1.72288e-06	2.33873e-05
885	1065	1.03731e-05	1.72288e-06	2.3375e-05
886	1064	1.03633e-05	1.72243e-06	2.33365e-05
887	1063	1.03257e-05	8.61178e-07	2.25042e-05
888	1062	9.56397e-06	8.61178e-07	2.24753e-05
889	1061	9.54037e-06	8.61178e-07	2.24732e-05
890	1060	9.5288e-06	0	2.15058e-05
891	1059	9.50821e-06	0	2.08419e-05
892	1058	9.50085e-06	8.61104e-07	2.16378e-05
893	1057	9.48402e-06	8.56604e-07	2.16378e-05
894	1056	9.46725e-06	8.61104e-07	2.16081e-05
895	1055	8.68331e-06	8.56604e-07	2.16378e-05
896	1054	8.66855e-06	8.56604e-07	2.16227e-05
897	1053	8.65205e-06	0	1.99569e-05
898	1052	8.64958e-06	0	1.99294e-05
899	1051	8.64379e-06	0	1.99483e-05
900	1050	8.62515e-06	8.60511e-07	2.0732e-05
901	1049	7.83097e-06	8.60511e-07	2.0732e-05
902	1048	7.81386e-06	0	1.98058e-05
903	1047	7.79562e-06	0	1.90867e-05
904	1046	7.78753e-06	0	1.90305e-05
905	1045	7.7796e-06	0	1.8261e-05
906	1044	7.76297e-06	0	1.82183e-05
907	1043	6.96591e-06	0	1.8201e-05
908	1042	6.94667e-06	0	1.81647e-05
909	1041	6.93722e-06	0	1.81303e-05
910	1040	6.92794e-06	0	1.80805e-05
911	1039	6.91896e-06	0	1.80742e-05
912	1038	6.91417e-06	0	1.73622e-05
913	1037	6.90373e-06	0	1.73485e-05
914	1036	6.88865e-06	0	1.73051e-05
915	1035	6.88172e-06	0	1.72511e-05
916	1034	6.08858e-06	0	1.72188e-05
917	1033	6.07643e-06	0	1.64491e-05
918	1032	6.06901e-06	0	1.64577e-05
919	1031	6.05877e-06	0	1.64206e-05
920	1030	6.05645e-06	0	1.635e-05
921	1029	6.0502e-06	0	1.56069e-05
922	1028	6.03709e-06	0	1.55771e-05
923	1027	6.01921e-06	0	1.55771e-05
924	1026	5.22193e-06	0	1.55503e-05
925	1025	5.20724e-06	0	1.55126e-05
926	1024	5.20137e-06	0	1.47431e-05
927	1023	5.19957e-06	0	1.47137e-05
928	1022	5.19548e-06	0	1.47098e-05
929	1021	5.19458e-06	0	1.46858e-05
930	1020	5.18448e-06	0	1.46845e-05
931	1019	5.18403e-06	0	1.38847e-05
932	1018	5.18094e-06	0	1.38717e-05
933	1017	5.17557e-06	0	1.38715e-05
934	1016	5.17245e-06	0	1.38247e-05
935	1015	4.75995e-06	0	1.38201e-05
936	1014	4.35563e-06	0	1.37667e-05
937	1013	4.34613e-06	0	1.30243e-05
938	1012	4.33919e-06	0	1.29827e-05
939	1011	4.33351e-06	0	1.29615e-05
940	1010	4.33032e-06	0	1.29602e-05
941	1009	4.32807e-06	0	1.29615e-05
942	1008	4.32694e-06	0	1.29615e-05
943	1007	4.32638e-06	0	1.29066e-05
944	1006	4.32358e-06	0	1.21417e-05
945	1005	4.32193e-06	0	1.21217e-05
946	1004	4.3204e-06	0	1.21157e-05
947	1003	4.31779e-06	0	1.21123e-05
948	1002	4.31444e-06	0	1.12848e-05
949	1001	4.31202e-06	0	1.12779e-05
950	1000	4.30812e-06	0	1.12789e-05
951	999	4.30019e-06	0	1.12498e-05
952	998	3.48782e-06	0	1.12293e-05
953	997	3.47705e-06	0	1.12293e-05
954	996	3.48371e-06	0	1.12282e-05
955	995	3.47811e-06	0	1.12033e-05
956	994	3.47494e-06	0	1.11705e-05
957	993	3.47494e-06	0	1.04018e-05
958	992	3.47539e-06	0	1.0409e-05
959	991	3.47298e-06	0	1.03838e-05
960	990	3.47162e-06	0	1.03831e-05
961	989	3.47057e-06	0	1.03794e-05
962	988	3.47102e-06	0	1.0375e-05
963	987	3.47057e-06	0	1.03418e-05
964	986	3.47057e-06	0	9.53139e-06
965	985	3.47102e-06	0	9.53139e-06
966	984	3.46966e-06	0	9.53139e-06
967	983	3.46936e-06	0	9.52808e-06
968	982	3.46684e-06	0	9.52808e-06
969	981	3.46786e-06	0	9.53124e-06
970	980	3.47075e-06	0	9.53124e-06
971	979	3.47147e-06	0	9.53124e-06
972	978	3.4706e-06	0	9.53124e-06
973	977	3.47026e-06	0	9.52381e-06
974	976	3.47132e-06	0	9.52051e-06
975	975	3.4706e-06	0	9.52051e-06
976	974	3.47147e-06	0	9.51729e-06
977	973	3.47192e-06	0	9.52066e-06
978	972	3.47675e-06	0	9.52066e-06
979	971	4.28231e-06	0	9.53627e-06
980	970	4.29258e-06	0	9.56204e-06
981	969	4.29553e-06	0	9.54959e-06
982	968	3.47932e-06	0	1.03011e-05
983	967	4.30052e-06	0	1.03427e-05
984	966	4.29886e-06	0	1.03427e-05
985	965	4.30274e-06	0	1.03239e-05
986	964	4.30496e-06	0	1.03239e-05
987	963	4.3128e-06	0	1.03605e-05
988	962	4.31373e-06	0	1.03605e-05
989	961	4.31373e-06	0	1.03614e-05
990	960	4.31652e-06	0	1.03605e-05
991	959	4.31704e-06	0	1.03605e-05
992	958	4.31634e-06	0	1.03749e-05
993	957	4.31634e-06	0	1.03767e-05
994	956	4.31634e-06	0	1.03802e-05
995	955	4.31876e-06	0	1.03767e-05
996	954	4.32021e-06	0	1.03766e-05
997	953	4.32212e-06	0	1.03802e-05
998	952	4.32361e-06	0	1.0382e-05
999	951	4.32545e-06	0	1.03749e-05
1000	950	4.32608e-06	0	1.03847e-05
1001	949	4.32814e-06	0	1.03865e-05
1002	948	4.32863e-06	0	1.04027e-05
1003	947	4.33107e-06	0	1.04354e-05
1004	946	4.33276e-06	0	1.04117e-05
1005	945	4.3358e-06	0	1.04155e-05
1006	944	4.33693e-06	0	1.04262e-05
1007	943	4.34311e-06	0	1.04736e-05
1008	942	4.34367e-06	0	1.04736e-05
1009	941	4.34802e-06	0	1.12079e-05
1010	940	4.74285e-06	0	1.12157e-05
1011	939	5.16018e-06	0	1.12157e-05
1012	938	5.16396e-06	8.5859e-07	1.20695e-05
1013	937	5.1723e-06	8.5859e-07	1.20695e-05
1014	936	5.17442e-06	8.5859e-07	1.13459e-05
1015	935	5.17844e-06	8.5859e-07	1.13459e-05
1016	934	5.17978e-06	8.5859e-07	1.12682e-05
1017	933	5.18001e-06	8.5859e-07	1.12682e-05
1018	932	5.18001e-06	8.5859e-07	1.12682e-05
1019	931	5.18179e-06	8.5859e-07	1.12945e-05
1020	930	5.18206e-06	8.61772e-07	1.12849e-05
1021	929	5.18228e-06	8.61772e-07	1.12945e-05
1022	928	5.18695e-06	8.61772e-07	1.13171e-05
1023	927	5.189e-06	8.61846e-07	1.20158e-05
1024	926	5.19143e-06	8.61846e-07	1.13201e-05
1025	925	5.19368e-06	8.61846e-07	1.21019e-05
1026	924	5.19233e-06	8.61846e-07	1.2056e-05
1027	923	5.19481e-06	8.61846e-07	1.2056e-05
1028	922	5.19976e-06	8.61698e-07	1.20063e-05
1029	921	5.2072e-06	8.61698e-07	1.19982e-05
1030	920	5.21218e-06	8.61698e-07	1.13162e-05
1031	919	5.60518e-06	8.61698e-07	1.20551e-05
1032	918	6.02565e-06	8.61698e-07	1.19982e-05
1033	917	6.02981e-06	8.61846e-07	1.20904e-05
1034	916	6.0356e-06	8.61698e-07	1.20716e-05
1035	915	6.0363e-06	8.61698e-07	1.20716e-05
1036	914	6.04207e-06	8.61698e-07	1.20809e-05
1037	913	6.04491e-06	8.54263e-07	1.20549e-05
1038	912	6.04647e-06	8.54263e-07	1.20549e-05
1039	911	6.04882e-06	8.61698e-07	1.20549e-05
1040	910	6.04908e-06	8.61698e-07	1.20809e-05
1041	909	6.05383e-06	8.61698e-07	1.20778e-05
1042	908	6.05536e-06	8.61698e-07	1.20809e-05
1043	907	6.06008e-06	8.61698e-07	1.20809e-05
1044	906	6.06166e-06	1.71858e-06	1.28546e-05
1045	905	6.06166e-06	1.71858e-06	1.29333e-05
1046	904	6.06301e-06	1.71858e-06	1.294e-05
1047	903	6.06822e-06	1.71858e-06	1.2977e-05
1048	902	6.06668e-06	1.71858e-06	1.2977e-05
1049	901	6.07119e-06	1.71858e-06	1.29961e-05
1050	900	6.07142e-06	1.71858e-06	1.29882e-05
1051	899	6.07402e-06	1.72021e-06	1.29882e-05
1052	898	6.07507e-06	1.72021e-06	1.29882e-05
1053	897	6.08114e-06	8.62515e-07	1.2166e-05
1054	896	6.48019e-06	1.72021e-06	1.29882e-05
1055	895	6.87699e-06	1.72021e-06	1.3001e-05
1056	894	6.88557e-06	1.72451e-06	1.29882e-05
1057	893	6.89269e-06	1.72377e-06	1.29882e-05
1058	892	6.89269e-06	1.72377e-06	1.29882e-05
1059	891	6.89573e-06	1.72377e-06	1.29882e-05
1060	890	6.90347e-06	1.71917e-06	1.29882e-05
1061	889	6.90436e-06	1.71917e-06	1.29994e-05
1062	888	6.90727e-06	1.71917e-06	1.30141e-05
1063	887	6.91115e-06	1.71917e-06	1.30095e-05
1064	886	6.91354e-06	1.71917e-06	1.29871e-05
1065	885	6.91716e-06	1.71917e-06	1.29983e-05
1066	884	6.91926e-06	1.71917e-06	1.29758e-05
1067	883	6.91866e-06	1.71917e-06	1.30051e-05
1068	882	6.93151e-06	1.71917e-06	1.29748e-05
1069	881	6.93756e-06	1.71387e-06	1.30006e-05
1070	880	6.94113e-06	1.71917e-06	1.30006e-05
1071	879	6.94328e-06	1.71917e-06	1.30006e-05
1072	878	6.95392e-06	1.71387e-06	1.30334e-05
1073	877	7.73034e-06	2.58109e-06	1.46793e-05
1074	876	7.73499e-06	1.71387e-06	1.37998e-05
1075	875	7.73998e-06	1.71917e-06	1.38154e-05
1076	874	7.74061e-06	1.71387e-06	1.38154e-05
1077	873	7.74864e-06	2.57865e-06	1.46782e-05
1078	872	7.74864e-06	2.57865e-06	1.47148e-05
1079	871	7.75873e-06	2.57865e-06	1.46833e-05
1080	870	7.76372e-06	1.72451e-06	1.38354e-05
1081	869	7.7677e-06	2.57865e-06	1.46996e-05
1082	868	7.77101e-06	2.57865e-06	1.4706e-05
1083	867	7.77407e-06	2.57865e-06	1.4706e-05
1084	866	7.77609e-06	1.72317e-06	1.38523e-05
1085	865	7.7771e-06	2.57865e-06	1.46996e-05
1086	864	7.78154e-06	2.57865e-06	1.46831e-05
1087	863	7.78483e-06	2.57865e-06	1.46831e-05
1088	862	7.7882e-06	2.57069e-06	1.46831e-05
1089	861	7.7939e-06	2.57069e-06	1.46821e-05
1090	860	7.79491e-06	2.57998e-06	1.46628e-05
1091	859	7.79731e-06	2.57998e-06	1.4701e-05
1092	858	7.78749e-06	2.58643e-06	1.47124e-05
1093	857	7.80133e-06	2.58755e-06	1.47161e-05
1094	856	7.80505e-06	2.58442e-06	1.47161e-05
1095	855	7.79761e-06	2.5822e-06	1.47276e-05
1096	854	7.80133e-06	2.58109e-06	1.47737e-05
1097	853	7.80742e-06	2.57843e-06	1.54859e-05
1098	852	7.81096e-06	1.71888e-06	1.46692e-05
1099	851	8.60589e-06	2.58109e-06	1.54834e-05
1100	850	8.60589e-06	2.58109e-06	1.54807e-05
1101	849	8.60589e-06	2.57798e-06	1.47868e-05
1102	848	8.60922e-06	2.58331e-06	1.55072e-05
1103	847	8.61672e-06	2.58109e-06	1.55072e-05
1104	846	8.62032e-06	2.58153e-06	1.55022e-05
1105	845	8.61401e-06	2.58153e-06	1.55435e-05
1106	844	8.61442e-06	2.58717e-06	1.55638e-05
1107	843	8.62329e-06	2.58717e-06	1.55717e-05
1108	842	8.62218e-06	2.58777e-06	1.55717e-05
1109	841	8.62742e-06	2.58777e-06	1.55879e-05
1110	840	8.63073e-06	2.57843e-06	1.55879e-05
1111	839	8.63636e-06	2.58777e-06	1.56299e-05
1112	838	8.63785e-06	2.57843e-06	1.56299e-05
1113	837	8.6405e-06	2.57998e-06	1.63666e-05
1114	836	8.6405e-06	2.57998e-06	1.64077e-05
1115	835	8.6479e-06	1.72095e-06	1.55798e-05
1116	834	8.6479e-06	1.71858e-06	1.55732e-05
1117	833	8.65205e-06	1.72095e-06	1.55894e-05
1118	832	8.6633e-06	2.57998e-06	1.64531e-05
1119	831	8.67002e-06	1.72095e-06	1.55865e-05
1120	830	8.67265e-06	1.71858e-06	1.55894e-05
1121	829	8.67002e-06	2.57577e-06	1.64975e-05
1122	828	8.67419e-06	2.57998e-06	1.71153e-05
1123	827	8.67265e-06	2.57998e-06	1.64816e-05
1124	826	8.68395e-06	2.57555e-06	1.64503e-05
1125	825	8.69721e-06	2.57555e-06	1.64375e-05
1126	824	8.68935e-06	2.57555e-06	1.64375e-05
1127	823	8.68935e-06	1.71858e-06	1.56041e-05
1128	822	8.68131e-06	2.57998e-06	1.71962e-05
1129	821	8.67419e-06	2.57998e-06	1.64873e-05
1130	820	8.67303e-06	2.57998e-06	1.64816e-05
1131	819	8.67419e-06	2.57998e-06	1.64816e-05
1132	818	8.67867e-06	2.58777e-06	1.64859e-05
1133	817	8.67943e-06	2.57776e-06	1.72096e-05
1134	816	9.42242e-06	2.57776e-06	1.64703e-05
1135	815	9.46122e-06	2.57776e-06	1.64802e-05
1136	814	9.44254e-06	2.57776e-06	1.71109e-05
1137	813	9.46288e-06	2.57776e-06	1.71109e-05
1138	812	9.45922e-06	2.56915e-06	1.70803e-05
1139	811	9.46807e-06	2.58087e-06	1.64204e-05
1140	810	9.47548e-06	2.5802e-06	1.64474e-05
1141	809	9.46644e-06	2.5802e-06	1.64788e-05
1142	808	9.46807e-06	2.5802e-06	1.64845e-05
1143	807	9.47715e-06	2.5802e-06	1.64517e-05
1144	806	9.47916e-06	2.5802e-06	1.64505e-05
1145	805	9.48246e-06	2.5802e-06	1.71109e-05
1146	804	9.48811e-06	2.5802e-06	1.72184e-05
1147	803	9.49347e-06	2.5802e-06	1.72184e-05
1148	802	9.49094e-06	1.71991e-06	1.63935e-05
1149	801	9.49675e-06	1.71991e-06	1.6347e-05
1150	800	9.49548e-06	1.71991e-06	1.63837e-05
1151	799	9.49258e-06	1.71991e-06	1.64133e-05
1152	798	9.49258e-06	1.72288e-06	1.6446e-05
1153	797	9.48648e-06	2.5802e-06	1.72839e-05
1154	796	9.48361e-06	2.5802e-06	1.72886e-05
1155	795	9.48889e-06	2.57976e-06	1.7293e-05
1156	794	9.48889e-06	2.5802e-06	1.73304e-05
1157	793	9.47912e-06	2.5802e-06	1.73304e-05
1158	792	9.48194e-06	2.57776e-06	1.73349e-05
1159	791	9.47229e-06	2.57776e-06	1.80696e-05
1160	790	9.49109e-06	2.57776e-06	1.80696e-05
1161	789	9.49351e-06	2.57776e-06	1.73123e-05
1162	788	9.48566e-06	2.58087e-06	1.73125e-05
1163	787	9.48603e-06	2.57776e-06	1.73364e-05
1164	786	9.48562e-06	2.57776e-06	1.73364e-05
1165	785	9.48034e-06	2.57666e-06	1.8088e-05
1166	784	9.48562e-06	2.57666e-06	1.80882e-05
1167	783	9.4848e-06	1.71843e-06	1.72259e-05
1168	782	9.47704e-06	1.71843e-06	1.72185e-05
1169	781	9.475e-06	1.71976e-06	1.64903e-05
1170	780	9.475e-06	1.7177e-06	1.72202e-05
1171	779	9.47752e-06	1.71976e-06	1.72735e-05
1172	778	9.47622e-06	1.71976e-06	1.72452e-05
1173	777	9.47875e-06	2.57754e-06	1.80787e-05
1174	776	9.47348e-06	2.57754e-06	1.80649e-05
1175	775	9.47426e-06	2.57467e-06	1.80787e-05
1176	774	9.46974e-06	2.57467e-06	1.81128e-05
1177	773	9.47622e-06	2.57467e-06	1.80942e-05
1178	772	9.47467e-06	2.57754e-06	1.80787e-05
1179	771	9.48603e-06	2.57467e-06	1.81128e-05
1180	770	9.48529e-06	1.71829e-06	1.7269e-05
1181	769	9.48856e-06	1.71829e-06	1.7226e-05
1182	768	9.48808e-06	1.71829e-06	1.72245e-05
1183	767	9.47908e-06	1.71829e-06	1.72735e-05
1184	766	9.47585e-06	1.71829e-06	1.72528e-05
1185	765	9.47144e-06	1.71829e-06	1.72468e-05
1186	764	9.47708e-06	1.71829e-06	1.72541e-05
1187	763	9.48733e-06	2.5802e-06	1.81349e-05
1188	762	9.48239e-06	2.57312e-06	1.81176e-05
1189	761	9.47786e-06	1.72013e-06	1.72779e-05
1190	760	9.4783e-06	1.72013e-06	1.72886e-05
1191	759	9.47548e-06	1.72013e-06	1.7272e-05
1192	758	9.47504e-06	1.72228e-06	1.73154e-05
1193	757	9.47548e-06	1.71622e-06	1.73154e-05
1194	756	9.47107e-06	1.71976e-06	1.7335e-05
1195	755	9.45911e-06	1.72228e-06	1.7335e-05
1196	754	9.46115e-06	1.71976e-06	1.73379e-05
1197	753	9.46203e-06	1.71622e-06	1.73304e-05
1198	752	9.46159e-06	1.71622e-06	1.73304e-05
1199	751	9.4563e-06	1.71976e-06	1.73139e-05
1200	750	9.44936e-06	1.71622e-06	1.73304e-05
1201	749	9.44048e-06	1.71622e-06	1.79903e-05
1202	748	9.42802e-06	1.71976e-06	1.81146e-05
1203	747	9.44048e-06	1.71622e-06	1.81522e-05
1204	746	9.43853e-06	1.71622e-06	1.8163e-05
1205	745	9.45793e-06	1.71622e-06	1.81587e-05
1206	744	9.45793e-06	1.71962e-06	1.81852e-05
1207	743	9.45793e-06	1.71962e-06	1.8204e-05
1208	742	9.4539e-06	1.71622e-06	1.81852e-05
1209	741	9.44896e-06	1.71622e-06	1.81692e-05
1210	740	9.42228e-06	1.71622e-06	1.8201e-05
1211	739	8.70777e-06	1.71622e-06	1.81947e-05
1212	738	9.45302e-06	1.71622e-06	1.89257e-05
1213	737	9.45952e-06	1.71622e-06	1.8196e-05
1214	736	9.46277e-06	1.71622e-06	1.81884e-05
1215	735	9.46074e-06	1.71962e-06	1.82152e-05
1216	734	9.46603e-06	1.71962e-06	1.82024e-05
1217	733	9.45993e-06	1.71962e-06	1.81395e-05
1218	732	8.68701e-06	1.71962e-06	1.81395e-05
1219	731	8.66589e-06	1.71984e-06	1.81113e-05
1220	730	8.65988e-06	1.71984e-06	1.81584e-05
1221	729	8.6648e-06	1.71984e-06	1.81928e-05
1222	728	8.66739e-06	1.71984e-06	1.88915e-05
1223	727	8.66251e-06	1.72036e-06	1.89454e-05
1224	726	8.66251e-06	8.58074e-07	1.79949e-05
1225	725	8.66968e-06	8.58074e-07	1.73349e-05
1226	724	8.67269e-06	1.72021e-06	1.8163e-05
1227	723	8.66931e-06	1.72021e-06	1.81788e-05
1228	722	8.66931e-06	1.72021e-06	1.81788e-05
1229	721	8.67269e-06	1.72021e-06	1.8163e-05
1230	720	8.67649e-06	1.72169e-06	1.81773e-05
1231	719	8.66559e-06	1.72169e-06	1.88623e-05
1232	718	8.67269e-06	1.72169e-06	1.89422e-05
1233	717	8.6678e-06	1.72184e-06	1.89468e-05
1234	716	8.66555e-06	1.72184e-06	1.89453e-05
1235	715	8.66292e-06	1.72184e-06	1.89468e-05
1236	714	8.66176e-06	8.60807e-07	1.81082e-05
1237	713	8.65617e-06	1.71608e-06	1.89453e-05
1238	712	8.66138e-06	1.71608e-06	1.89518e-05
1239	711	8.6585e-06	1.71608e-06	1.89421e-05
1240	710	8.65737e-06	1.71608e-06	1.89421e-05
1241	709	8.65022e-06	1.71608e-06	1.89518e-05
1242	708	8.65434e-06	8.60882e-07	1.81318e-05
1243	707	8.65434e-06	1.71431e-06	1.89894e-05
1244	706	8.6528e-06	1.71431e-06	1.89048e-05
1245	705	8.65955e-06	1.71431e-06	1.81913e-05
1246	704	8.65434e-06	1.71431e-06	1.81993e-05
1247	703	8.65434e-06	1.71431e-06	1.82816e-05
1248	702	8.66367e-06	1.7174e-06	1.8978e-05
1249	701	8.65239e-06	1.71431e-06	1.89484e-05
1250	700	8.65164e-06	1.71431e-06	1.89389e-05
1251	699	8.66026e-06	1.71431e-06	1.89915e-05
1252	698	8.66026e-06	1.71431e-06	1.89602e-05
1253	697	8.65917e-06	1.71431e-06	1.89763e-05
1254	696	8.65509e-06	1.71431e-06	1.89763e-05
1255	695	8.65651e-06	1.71431e-06	1.89895e-05
1256	694	8.65692e-06	1.71608e-06	1.89895e-05
1257	693	8.6603e-06	1.71608e-06	1.89895e-05
1258	692	8.66142e-06	1.71608e-06	1.89566e-05
1259	691	8.67416e-06	1.71608e-06	1.89452e-05
1260	690	8.66026e-06	1.71608e-06	1.88769e-05
1261	689	8.69039e-06	1.71608e-06	1.88769e-05
1262	688	8.67122e-06	1.7174e-06	1.89713e-05
1263	687	9.44004e-06	1.7174e-06	1.89796e-05
1264	686	8.67649e-06	1.71755e-06	1.89713e-05
1265	685	8.68063e-06	1.71829e-06	1.89796e-05
1266	684	8.68063e-06	1.7177e-06	1.89716e-05
1267	683	8.68063e-06	1.71829e-06	1.89862e-05
1268	682	8.68625e-06	1.72154e-06	1.8988e-05
1269	681	8.68625e-06	1.71829e-06	1.8988e-05
1270	680	9.05358e-06	1.72154e-06	1.89864e-05
1271	679	8.67427e-06	1.72154e-06	1.89864e-05
1272	678	8.67231e-06	1.71829e-06	1.90206e-05
1273	677	9.45025e-06	1.71829e-06	1.90535e-05
1274	676	9.45719e-06	1.71829e-06	1.90456e-05
1275	675	9.4563e-06	1.71829e-06	1.90456e-05
1276	674	9.45516e-06	1.71829e-06	1.90535e-05
1277	673	9.45516e-06	1.71829e-06	1.90984e-05
1278	672	9.46159e-06	1.71829e-06	1.90984e-05
1279	671	9.44615e-06	1.71829e-06	1.90586e-05
1280	670	9.44129e-06	1.71829e-06	1.98073e-05
1281	669	9.42676e-06	1.71829e-06	1.98399e-05
1282	668	9.41188e-06	1.71829e-06	1.98399e-05
1283	667	8.68893e-06	1.71962e-06	1.98466e-05
1284	666	9.40384e-06	1.71962e-06	1.98466e-05
1285	665	8.67724e-06	1.71962e-06	1.98688e-05
1286	664	9.43081e-06	1.71962e-06	1.98688e-05
1287	663	9.0444e-06	1.71962e-06	1.98688e-05
1288	662	9.44741e-06	1.71962e-06	1.98791e-05
1289	661	9.45187e-06	1.71962e-06	1.99016e-05
1290	660	9.45512e-06	1.71962e-06	1.99016e-05
1291	659	9.46074e-06	1.71962e-06	1.99069e-05
1292	658	9.46929e-06	1.72199e-06	1.98946e-05
1293	657	9.45468e-06	1.72199e-06	1.9933e-05
1294	656	9.43315e-06	1.72199e-06	1.99187e-05
1295	655	8.67344e-06	1.72199e-06	1.9864e-05
1296	654	8.66142e-06	1.72525e-06	1.9864e-05
1297	653	8.66139e-06	1.71814e-06	1.98192e-05
1298	652	9.42193e-06	1.71814e-06	1.98192e-05
1299	651	8.66743e-06	1.72392e-06	1.98432e-05
1300	650	8.6704e-06	1.7205e-06	1.98056e-05
1301	649	8.66743e-06	1.71814e-06	1.98056e-05
1302	648	8.65475e-06	1.71814e-06	1.98075e-05
1303	647	8.65355e-06	1.71814e-06	1.97462e-05
1304	646	8.65516e-06	1.71814e-06	1.97901e-05
1305	645	8.65127e-06	1.71814e-06	1.97799e-05
1306	644	8.65239e-06	1.71947e-06	1.90404e-05
1307	643	8.6494e-06	1.71814e-06	1.90305e-05
1308	642	8.65243e-06	1.71814e-06	1.90172e-05
1309	641	8.6719e-06	1.71814e-06	1.97462e-05
1310	640	8.65805e-06	1.71814e-06	1.90518e-05
1311	639	8.65468e-06	1.71814e-06	1.90156e-05
1312	638	8.65209e-06	1.71814e-06	1.90106e-05
1313	637	8.65209e-06	1.71814e-06	1.89896e-05
1314	636	8.6491e-06	1.71814e-06	1.89963e-05
1315	635	8.64304e-06	1.71814e-06	1.89896e-05
1316	634	8.63744e-06	1.72065e-06	1.89648e-05
1317	633	8.63413e-06	1.71814e-06	1.89896e-05
1318	632	8.62668e-06	1.71814e-06	1.90025e-05
1319	631	8.62043e-06	1.71814e-06	1.89928e-05
1320	630	8.62485e-06	1.71814e-06	1.89928e-05
1321	629	8.62478e-06	1.71799e-06	1.90025e-05
1322	628	8.62147e-06	1.71799e-06	1.90437e-05
1323	627	8.62043e-06	1.71696e-06	1.96634e-05
1324	626	8.61932e-06	8.60956e-07	1.8924e-05
1325	625	8.61698e-06	8.58443e-07	1.8921e-05
1326	624	8.6133e-06	8.58443e-07	1.87261e-05
1327	623	8.61223e-06	8.58443e-07	1.81568e-05
1328	622	8.60585e-06	1.72154e-06	1.9034e-05
1329	621	8.60733e-06	1.71799e-06	1.90436e-05
1330	620	8.60441e-06	8.58443e-07	1.8168e-05
1331	619	8.59853e-06	1.72139e-06	1.89963e-05
1332	618	8.57677e-06	1.72139e-06	1.8991e-05
1333	617	8.56909e-06	1.7205e-06	1.89762e-05
1334	616	7.80167e-06	1.7205e-06	1.89762e-05
1335	615	7.80712e-06	1.7205e-06	1.87675e-05
1336	614	7.80809e-06	1.7205e-06	1.88803e-05
1337	613	7.80809e-06	1.7205e-06	1.81756e-05
1338	612	7.78681e-06	1.7205e-06	1.81725e-05
1339	611	7.78681e-06	1.7205e-06	1.81429e-05
1340	610	7.79022e-06	1.7205e-06	1.87245e-05
1341	609	7.78281e-06	1.7205e-06	1.81473e-05
1342	608	7.78177e-06	1.7205e-06	1.81473e-05
1343	607	7.77575e-06	1.71843e-06	1.81473e-05
1344	606	7.77639e-06	1.71843e-06	1.8132e-05
1345	605	7.77407e-06	1.71814e-06	1.80942e-05
1346	604	7.768e-06	1.71814e-06	1.80631e-05
1347	603	7.75762e-06	1.71843e-06	1.81241e-05
1348	602	7.75632e-06	1.71843e-06	1.80833e-05
1349	601	7.74942e-06	1.71843e-06	1.8093e-05
1350	600	7.74601e-06	8.59033e-07	1.7235e-05
1351	599	7.74427e-06	1.71991e-06	1.80585e-05
1352	598	7.73133e-06	1.71843e-06	1.80585e-05
1353	597	7.72672e-06	8.59033e-07	1.71934e-05
1354	596	7.71142e-06	8.59033e-07	1.71964e-05
1355	595	6.93903e-06	8.59033e-07	1.71934e-05
1356	594	6.92738e-06	8.59033e-07	1.64489e-05
1357	593	6.91298e-06	8.59033e-07	1.64489e-05
1358	592	6.90522e-06	8.59033e-07	1.64477e-05
1359	591	6.89685e-06	8.59033e-07	1.64718e-05
1360	590	6.89685e-06	8.59033e-07	1.71787e-05
1361	589	6.88379e-06	8.59033e-07	1.71934e-05
1362	588	6.87847e-06	8.59033e-07	1.71949e-05
1363	587	6.8788e-06	8.59033e-07	1.70208e-05
1364	586	6.87847e-06	8.59033e-07	1.63951e-05
1365	585	6.86493e-06	8.59033e-07	1.63907e-05
1366	584	6.83644e-06	8.59033e-07	1.63724e-05
1367	583	6.07613e-06	8.59033e-07	1.63711e-05
1368	582	6.05013e-06	8.59033e-07	1.63528e-05
1369	581	6.04177e-06	8.59033e-07	1.63456e-05
1370	580	6.04151e-06	0	1.54703e-05
1371	579	6.04099e-06	0	1.54356e-05
1372	578	6.034e-06	0	1.47367e-05
1373	577	6.02799e-06	0	1.47075e-05
1374	576	6.0218e-06	0	1.46781e-05
1375	575	6.01714e-06	0	1.46616e-05
1376	574	6.01301e-06	0	1.46466e-05
1377	573	6.0066e-06	0	1.46288e-05
1378	572	5.60377e-06	0	1.46125e-05
1379	571	5.18859e-06	0	1.38141e-05
1380	570	5.1834e-06	0	1.37937e-05
1381	569	5.18001e-06	0	1.37914e-05
1382	568	5.17241e-06	0	1.37606e-05
1383	567	5.16818e-06	0	1.37713e-05
1384	566	5.16484e-06	0	1.37606e-05
1385	565	5.16262e-06	0	1.37606e-05
1386	564	5.15243e-06	0	1.29535e-05
1387	563	4.73292e-06	0	1.29401e-05
1388	562	4.33821e-06	0	1.29212e-05
1389	561	4.32395e-06	0	1.29e-05
1390	560	4.32249e-06	0	1.28921e-05
1391	559	4.31854e-06	0	1.28921e-05
1392	558	4.31061e-06	0	1.28657e-05
1393	557	4.30838e-06	0	1.28602e-05
1394	556	4.30522e-06	0	1.20894e-05
1395	555	4.30411e-06	0	1.20446e-05
1396	554	4.30163e-06	0	1.20321e-05
1397	553	4.29723e-06	0	1.20209e-05
1398	552	4.29557e-06	0	1.12809e-05
1399	551	3.4656e-06	0	1.12809e-05
1400	550	3.46081e-06	0	1.12809e-05
1401	549	3.45647e-06	0	1.12526e-05
1402	548	3.45531e-06	0	1.12448e-05
1403	547	3.44861e-06	0	1.12312e-05
1404	546	3.44783e-06	0	1.11868e-05
1405	545	3.44516e-06	0	1.03829e-05
1406	544	3.44367e-06	0	1.03704e-05
1407	543	3.43776e-06	0	1.03456e-05
1408	542	3.43101e-06	0	1.03435e-05
1409	541	2.60847e-06	0	1.03429e-05
1410	540	2.59853e-06	0	1.03329e-05
1411	539	2.5937e-06	0	1.03241e-05
1412	538	2.59202e-06	0	1.03205e-05
1413	537	2.59023e-06	0	1.03125e-05
1414	536	2.58788e-06	0	1.03107e-05
1415	535	2.58554e-06	0	1.03053e-05
1416	534	2.58376e-06	0	1.03053e-05
1417	533	2.58031e-06	0	9.51729e-06
1418	532	2.57732e-06	0	9.4975e-06
1419	531	2.57433e-06	0	9.47474e-06
1420	530	2.57246e-06	0	9.4714e-06
1421	529	1.73483e-06	0	9.45209e-06
1422	528	1.73179e-06	0	8.64656e-06
1423	527	1.72984e-06	0	8.61883e-06
1424	526	1.72891e-06	0	8.61512e-06
1425	525	1.72779e-06	0	8.60696e-06
1426	524	1.72719e-06	0	8.59077e-06
1427	523	1.72604e-06	0	8.59077e-06
1428	522	1.72466e-06	0	8.59077e-06
1429	521	1.72369e-06	0	7.77478e-06
1430	520	1.72258e-06	0	7.75662e-06
1431	519	1.72184e-06	0	7.75528e-06
1432	518	1.72095e-06	0	7.74467e-06
1433	517	1.71888e-06	0	7.73284e-06
1434	516	1.71663e-06	0	7.72333e-06
1435	515	1.7127e-06	0	7.7134e-06
1436	514	8.67679e-07	0	7.70621e-06
1437	513	8.66101e-07	0	6.90884e-06
1438	512	8.65351e-07	0	6.89752e-06
1439	511	8.6479e-07	0	6.89447e-06
1440	510	8.64304e-07	0	6.88616e-06
1441	509	8.63856e-07	0	6.88564e-06
1442	508	8.63632e-07	0	6.87847e-06
1443	507	8.63334e-07	0	6.86961e-06
1444	506	8.62962e-07	0	6.04491e-06
1445	505	8.62441e-07	0	6.03144e-06
1446	504	8.61995e-07	0	6.02114e-06
1447	503	8.61586e-07	0	6.02003e-06
1448	502	8.61252e-07	0	6.0153e-06
1449	501	8.60585e-07	0	5.19151e-06
1450	500	8.6003e-07	0	5.17494e-06
1451	499	8.59808e-07	0	5.16959e-06
1452	498	8.59402e-07	0	5.16959e-06
1453	497	8.58996e-07	0	5.16418e-06
1454	496	8.58811e-07	0	5.16381e-06
1455	495	8.58148e-07	0	5.15708e-06
1456	494	8.56091e-07	0	5.15309e-06
1457	493	8.53388e-07	0	4.33313e-06
1458	492	4.06576e-22	0	4.3216e-06
1459	491	2.71051e-22	0	4.31295e-06
1460	490	2.71051e-22	0	4.30626e-06
1461	489	2.71051e-22	0	4.29849e-06
1462	488	2.71051e-22	0	4.29664e-06
1463	487	2.71051e-22	0	4.2959e-06
1464	486	1.35525e-22	0	4.28706e-06
1465	485	1.35525e-22	0	4.28706e-06
1466	484	1.35525e-22	0	3.47057e-06
1467	483	1.35525e-22	0	3.46275e-06
1468	482	1.35525e-22	0	3.46126e-06
1469	481	1.35525e-22	0	3.45617e-06
1470	480	1.35525e-22	0	3.45319e-06
1471	479	1.35525e-22	0	3.452e-06
1472	478	1.35525e-22	0	3.44969e-06
1473	477	1.35525e-22	0	3.44902e-06
1474	476	1.35525e-22	0	3.44664e-06
1475	475	1.35525e-22	0	3.43982e-06
1476	474	1.35525e-22	0	3.43982e-06
1477	473	1.35525e-22	0	3.43982e-06
1478	472	1.35525e-22	0	3.4396e-06
1479	471	1.35525e-22	0	3.43864e-06
1480	470	1.35525e-22	0	3.43421e-06
1481	469	1.35525e-22	0	2.60304e-06
1482	468	1.35525e-22	0	2.60304e-06
1483	467	1.35525e-22	0	2.60259e-06
1484	466	1.35525e-22	0	2.60304e-06
1485	465	1.35525e-22	0	3.43038e-06
1486	464	1.35525e-22	0	2.60304e-06
1487	463	1.35525e-22	0	2.60304e-06
1488	462	1.35525e-22	0	2.60259e-06
1489	461	1.35525e-22	0	2.60259e-06
1490	460	1.35525e-22	0	2.60259e-06
1491	459	0	0	2.59965e-06
1492	458	0	0	2.59291e-06
1493	457	0	0	2.59291e-06
1494	456	0	0	2.59134e-06
1495	455	0	0	2.59134e-06
1496	454	0	0	2.59134e-06
1497	453	0	0	2.58889e-06
1498	452	0	0	2.59134e-06
1499	451	0	0	2.58889e-06
1500	450	0	0	2.59134e-06
1501	449	0	0	2.59134e-06
1502	448	0	0	2.59134e-06
1503	447	0	0	2.59134e-06
1504	446	0	0	2.59134e-06
1505	445	0	0	2.59493e-06
1506	444	0	0	2.59493e-06
1507	443	0	0	2.59493e-06
1508	442	0	0	2.59134e-06
1509	441	0	0	2.59246e-06
1510	440	0	0	2.59965e-06
1511	439	0	0	2.60236e-06
1512	438	0	0	2.59583e-06
1513	437	6.77626e-23	0	2.60236e-06
1514	436	1.35525e-22	0	3.42187e-06
1515	435	1.35525e-22	0	3.42187e-06
1516	434	1.35525e-22	0	3.42187e-06
1517	433	1.35525e-22	0	3.42187e-06
1518	432	1.35525e-22	0	3.43931e-06
1519	431	1.35525e-22	0	3.43451e-06
1520	430	1.35525e-22	0	3.43451e-06
1521	429	1.35525e-22	0	3.43451e-06
1522	428	1.35525e-22	0	3.43451e-06
1523	427	1.35525e-22	0	3.43569e-06
1524	426	1.35525e-22	0	3.43451e-06
1525	425	1.35525e-22	0	3.43451e-06
1526	424	1.35525e-22	0	3.43097e-06
1527	423	1.35525e-22	0	3.4351e-06
1528	422	1.35525e-22	0	3.43982e-06
1529	421	1.35525e-22	0	3.43982e-06
1530	420	1.35525e-22	0	3.44308e-06
1531	419	1.35525e-22	0	3.44397e-06
1532	418	1.35525e-22	0	3.44397e-06
1533	417	1.35525e-22	0	3.44397e-06
1534	416	1.35525e-22	0	3.44516e-06
1535	415	1.35525e-22	0	3.44308e-06
1536	414	1.35525e-22	0	3.44167e-06
1537	413	1.35525e-22	0	3.44308e-06
1538	412	1.35525e-22	0	3.44308e-06
1539	411	1.35525e-22	0	3.44397e-06
1540	410	1.35525e-22	0	3.44308e-06
1541	409	1.35525e-22	0	3.44397e-06
1542	408	1.35525e-22	0	3.44545e-06
1543	407	1.35525e-22	0	3.44605e-06
1544	406	1.35525e-22	0	3.44605e-06
1545	405	1.35525e-22	0	3.44605e-06
1546	404	1.35525e-22	0	3.44664e-06
1547	403	1.35525e-22	0	3.44664e-06
1548	402	1.35525e-22	0	3.4508e-06
1549	401	1.35525e-22	0	3.4508e-06
1550	400	1.35525e-22	0	3.45804e-06
1551	399	1.35525e-22	0	3.45557e-06
1552	398	1.35525e-22	0	3.45804e-06
1553	397	1.35525e-22	0	3.45804e-06
1554	396	1.35525e-22	0	3.46245e-06
1555	395	1.35525e-22	0	3.47849e-06
1556	394	1.35525e-22	0	4.28119e-06
1557	393	1.35525e-22	0	4.29258e-06
1558	392	1.35525e-22	0	4.29575e-06
1559	391	1.35525e-22	0	4.29664e-06
1560	390	1.35525e-22	0	4.29923e-06
1561	389	1.35525e-22	0	4.29664e-06
1562	388	1.35525e-22	0	4.29664e-06
1563	387	1.35525e-22	0	4.29886e-06
1564	386	1.35525e-22	0	4.29575e-06
1565	385	1.35525e-22	0	4.29575e-06
1566	384	1.35525e-22	0	4.29664e-06
1567	383	1.35525e-22	0	4.29923e-06
1568	382	1.35525e-22	0	4.29923e-06
1569	381	1.35525e-22	0	4.29664e-06
1570	380	1.35525e-22	0	4.29664e-06
1571	379	2.71051e-22	0	4.29553e-06
1572	378	2.71051e-22	0	4.29575e-06
1573	377	2.71051e-22	0	4.29664e-06
1574	376	2.71051e-22	0	4.29923e-06
1575	375	2.71051e-22	0	4.30071e-06
1576	374	2.71051e-22	0	4.30071e-06
1577	373	2.71051e-22	0	4.29923e-06
1578	372	4.06576e-22	0	4.29923e-06
1579	371	4.06576e-22	0	4.29923e-06
1580	370	4.74338e-22	0	4.30367e-06
1581	369	4.2684e-07	0	4.30478e-06
1582	368	8.53862e-07	0	4.30478e-06
1583	367	8.55945e-07	0	4.30552e-06
1584	366	8.56715e-07	0	4.30663e-06
1585	365	8.57192e-07	0	4.30663e-06
1586	364	8.5767e-07	0	4.30663e-06
1587	363	8.57964e-07	0	4.30663e-06
1588	362	8.57964e-07	0	4.30626e-06
1589	361	8.5848e-07	0	4.30626e-06
1590	360	8.58775e-07	0	4.3033e-06
1591	359	8.58811e-07	0	4.30626e-06
1592	358	8.58885e-07	0	4.30663e-06
1593	357	8.59254e-07	0	4.30441e-06
1594	356	8.59476e-07	0	4.30663e-06
1595	355	8.59734e-07	0	4.3096e-06
1596	354	8.59845e-07	0	4.3096e-06
1597	353	8.60215e-07	0	4.30886e-06
1598	352	8.60215e-07	0	4.30886e-06
1599	351	8.60437e-07	0	4.31295e-06
1600	350	8.60659e-07	0	4.3096e-06
1601	349	8.60733e-07	0	4.3096e-06
1602	348	8.60733e-07	0	4.31295e-06
1603	347	8.60807e-07	0	4.31481e-06
1604	346	8.60919e-07	0	4.31481e-06
1605	345	8.61178e-07	0	4.32234e-06
1606	344	8.61438e-07	0	4.32234e-06
1607	343	8.61586e-07	0	4.31928e-06
1608	342	8.61623e-07	0	4.32264e-06
1609	341	8.61809e-07	0	4.32863e-06
1610	340	8.61883e-07	0	4.34896e-06
1611	339	8.62032e-07	0	5.15398e-06
1612	338	8.62143e-07	0	5.14734e-06
1613	337	8.62143e-07	0	5.14734e-06
1614	336	8.6218e-07	0	5.14734e-06
1615	335	8.62366e-07	0	5.15398e-06
1616	334	8.62366e-07	0	5.15398e-06
1617	333	8.62589e-07	0	5.15398e-06
1618	332	8.62738e-07	0	5.15752e-06
1619	331	8.6285e-07	0	5.15848e-06
1620	330	8.62962e-07	0	5.15796e-06
1621	329	8.62962e-07	0	5.15848e-06
1622	328	8.63222e-07	0	5.15848e-06
1623	327	8.63483e-07	0	5.16418e-06
1624	326	8.63782e-07	0	5.17621e-06
1625	325	8.63968e-07	0	5.17398e-06
1626	324	8.63819e-07	0	5.17665e-06
1627	323	8.6408e-07	0	5.17665e-06
1628	322	8.64379e-07	0	5.17665e-06
1629	321	8.64454e-07	0	5.18023e-06
1630	320	8.64753e-07	0	5.19593e-06
1631	319	8.65089e-07	0	5.19188e-06
1632	318	8.65202e-07	0	5.19908e-06
1633	317	8.65614e-07	0	5.19908e-06
1634	316	8.66138e-07	0	5.98751e-06
1635	315	8.66326e-07	0	5.98751e-06
1636	314	8.66363e-07	0	5.99374e-06
1637	313	8.67905e-07	0	6.00549e-06
1638	312	1.71079e-06	0	6.01943e-06
1639	311	1.71196e-06	0	6.02262e-06
1640	310	1.71497e-06	0	6.02513e-06
1641	309	1.71622e-06	0	6.02825e-06
1642	308	1.71644e-06	0	6.02825e-06
1643	307	1.71733e-06	0	6.0356e-06
1644	306	1.7191e-06	0	6.0356e-06
1645	305	1.71984e-06	0	6.03664e-06
1646	304	1.7205e-06	0	6.04237e-06
1647	303	1.72095e-06	0	6.04237e-06
1648	302	1.72095e-06	0	6.04334e-06
1649	301	1.72147e-06	0	6.04595e-06
1650	300	1.72154e-06	0	6.04602e-06
1651	299	1.72221e-06	0	6.05798e-06
1652	298	1.7228e-06	0	6.08061e-06
1653	297	1.72288e-06	0	6.83848e-06
1654	296	1.72288e-06	0	6.8632e-06
1655	295	1.72317e-06	0	6.88209e-06
1656	294	1.72392e-06	0	6.88913e-06
1657	293	1.72481e-06	0	6.88913e-06
1658	292	1.72563e-06	0	6.89158e-06
1659	291	1.7251e-06	0	6.89158e-06
1660	290	1.72592e-06	0	6.90578e-06
1661	289	1.7263e-06	0	6.90578e-06
1662	288	1.72667e-06	0	6.90943e-06
1663	287	1.72801e-06	0	6.90943e-06
1664	286	1.72853e-06	0	6.91414e-06
1665	285	1.72861e-06	0	6.92311e-06
1666	284	1.72883e-06	0	6.92551e-06
1667	283	1.72883e-06	0	7.73676e-06
1668	282	1.72898e-06	0	7.74593e-06
1669	281	1.73018e-06	0	7.74593e-06
1670	280	1.73018e-06	0	7.73262e-06
1671	279	1.7304e-06	0	7.73861e-06
1672	278	1.73063e-06	0	7.7466e-06
1673	277	1.73235e-06	0	7.76063e-06
1674	276	1.73378e-06	0	7.76063e-06
1675	275	1.73724e-06	0	7.76264e-06
1676	274	2.56849e-06	0	7.75929e-06
1677	273	2.56926e-06	0	7.76264e-06
1678	272	2.57147e-06	0	7.78345e-06
1679	271	2.57036e-06	0	7.77202e-06
1680	270	2.57345e-06	0	7.78345e-06
1681	269	2.57433e-06	0	8.54745e-06
1682	268	2.57798e-06	0	8.57309e-06
1683	267	2.57909e-06	0	8.5907e-06
1684	266	2.58042e-06	0	8.5907e-06
1685	265	2.58065e-06	0	8.58553e-06
1686	264	2.58176e-06	0	8.5907e-06
1687	263	2.58331e-06	0	8.58553e-06
1688	262	2.58365e-06	0	8.60696e-06
1689	261	2.58353e-06	0	8.62255e-06
1690	260	2.58424e-06	0	8.61735e-06
1691	259	2.58476e-06	0	8.62404e-06
1692	258	2.58554e-06	0	8.62404e-06
1693	257	2.58621e-06	0	8.64641e-06
1694	256	2.5881e-06	0	8.63692e-06
1695	255	2.589e-06	0	8.62776e-06
1696	254	2.59034e-06	0	8.63446e-06
1697	253	2.59045e-06	0	8.63148e-06
1698	252	2.59213e-06	0	8.63148e-06
1699	251	2.59291e-06	0	8.63297e-06
1700	250	2.59325e-06	0	8.66964e-06
1701	249	2.59677e-06	0	9.43315e-06
1702	248	2.60236e-06	0	9.44125e-06
1703	247	3.43171e-06	0	9.46896e-06
1704	246	3.43421e-06	0	9.46399e-06
1705	245	3.43613e-06	0	9.46399e-06
1706	244	3.43909e-06	0	9.48291e-06
1707	243	3.44071e-06	0	9.48291e-06
1708	242	3.44101e-06	0	9.49586e-06
1709	241	3.44204e-06	0	9.50249e-06
1710	240	3.44219e-06	0	9.53206e-06
1711	239	3.44367e-06	0	1.02842e-05
1712	238	3.44516e-06	0	9.5594e-06
1713	237	3.44575e-06	0	9.51969e-06
1714	236	3.44531e-06	0	9.51475e-06
1715	235	3.44664e-06	0	1.02694e-05
1716	234	3.44902e-06	0	1.03e-05
1717	233	3.45036e-06	0	1.03081e-05
1718	232	3.45289e-06	0	1.03275e-05
1719	231	3.45513e-06	0	1.03275e-05
1720	230	3.45513e-06	0	1.03275e-05
1721	229	3.45617e-06	0	1.03507e-05
1722	228	3.45696e-06	0	1.03605e-05
1723	227	3.45931e-06	0	1.03605e-05
1724	226	3.46245e-06	0	1.03605e-05
1725	225	3.46696e-06	0	1.03847e-05
1726	224	4.26022e-06	0	1.11454e-05
1727	223	4.28302e-06	0	1.11588e-05
1728	222	4.28747e-06	0	1.11809e-05
1729	221	4.29557e-06	0	1.12012e-05
1730	220	4.2996e-06	0	1.12081e-05
1731	219	4.30148e-06	0	1.12633e-05
1732	218	4.30256e-06	0	1.20127e-05
1733	217	4.30293e-06	0	1.2028e-05
1734	216	4.30478e-06	0	1.20251e-05
1735	215	4.30663e-06	0	1.20251e-05
1736	214	4.30719e-06	0	1.2028e-05
1737	213	4.3083e-06	0	1.20518e-05
1738	212	4.30942e-06	0	1.20549e-05
1739	211	4.31127e-06	0	1.20251e-05
1740	210	4.31596e-06	0	1.20404e-05
1741	209	4.31798e-06	0	1.20352e-05
1742	208	4.31891e-06	0	1.20539e-05
1743	207	4.31984e-06	0	1.20539e-05
1744	206	4.3232e-06	0	1.2057e-05
1745	205	4.33238e-06	0	1.21188e-05
1746	204	4.33919e-06	0	1.21188e-05
1747	203	5.1412e-06	0	1.21618e-05
1748	202	5.15069e-06	0	1.28613e-05
1749	201	5.15003e-06	0	1.2868e-05
1750	200	5.15291e-06	0	1.28988e-05
1751	199	5.1556e-06	0	1.2901e-05
1752	198	5.16218e-06	0	1.29123e-05
1753	197	5.1624e-06	0	1.29123e-05
1754	196	5.16818e-06	0	1.29144e-05
1755	195	5.16996e-06	0	1.29123e-05
1756	194	5.17197e-06	0	1.292e-05
1757	193	5.17442e-06	0	1.29388e-05
1758	192	5.17665e-06	0	1.37168e-05
1759	191	5.1809e-06	0	1.2977e-05
1760	190	5.18381e-06	0	1.2977e-05
1761	189	5.18885e-06	0	1.37417e-05
1762	188	5.19233e-06	0	1.37748e-05
1763	187	5.19368e-06	0	1.37725e-05
1764	186	5.19548e-06	0	1.38164e-05
1765	185	5.20318e-06	0	1.38164e-05
1766	184	5.98163e-06	0	1.38368e-05
1767	183	5.98579e-06	0	1.38368e-05
1768	182	5.99623e-06	8.57486e-07	1.54157e-05
1769	181	6.00914e-06	0	1.45848e-05
1770	180	6.01452e-06	0	1.46149e-05
1771	179	6.01814e-06	0	1.46552e-05
1772	178	6.0228e-06	0	1.46666e-05
1773	177	6.02573e-06	0	1.47061e-05
1774	176	6.02751e-06	0	1.54143e-05
1775	175	6.02751e-06	0	1.47085e-05
1776	174	6.03214e-06	0	1.47085e-05
1777	173	6.03396e-06	0	1.54712e-05
1778	172	6.03656e-06	0	1.54712e-05
1779	171	6.04338e-06	0	1.54712e-05
1780	170	6.05174e-06	0	1.54926e-05
1781	169	6.05825e-06	0	1.54699e-05
1782	168	6.81144e-06	0	1.54781e-05
1783	167	6.06436e-06	8.58001e-07	1.63807e-05
1784	166	6.86843e-06	8.58001e-07	1.7127e-05
1785	165	6.87289e-06	8.58001e-07	1.64291e-05
1786	164	6.87259e-06	8.58001e-07	1.71668e-05
1787	163	6.87344e-06	8.58001e-07	1.64291e-05
1788	162	6.8761e-06	8.58148e-07	1.71668e-05
1789	161	6.87935e-06	0	1.63161e-05
1790	160	6.88409e-06	8.58148e-07	1.72111e-05
1791	159	6.88676e-06	0	1.63373e-05
1792	158	6.88861e-06	0	1.63539e-05
1793	157	6.89239e-06	0	1.7186e-05
1794	156	6.89239e-06	8.58148e-07	1.7293e-05
1795	155	6.89778e-06	8.58148e-07	1.80227e-05
1796	154	6.90198e-06	8.58959e-07	1.80261e-05
1797	153	6.90459e-06	8.58148e-07	1.80227e-05
1798	152	6.90611e-06	8.58148e-07	1.80618e-05
1799	151	6.91328e-06	8.58148e-07	1.80632e-05
1800	150	6.92884e-06	8.57118e-07	1.80693e-05
1801	149	7.70849e-06	8.57118e-07	1.88028e-05
1802	148	7.72234e-06	8.57118e-07	1.88785e-05
1803	147	7.73163e-06	8.57118e-07	1.88769e-05
1804	146	7.7406e-06	8.57118e-07	1.88866e-05
1805	145	7.7463e-06	8.57118e-07	1.89273e-05
1806	144	7.75227e-06	8.57118e-07	1.896e-05
1807	143	7.75294e-06	8.57118e-07	1.89797e-05
1808	142	7.75628e-06	8.57118e-07	1.8988e-05
1809	141	7.75966e-06	8.57118e-07	1.89931e-05
1810	140	7.76669e-06	8.57118e-07	1.89864e-05
1811	139	7.77474e-06	8.57118e-07	1.96836e-05
1812	138	7.77314e-06	8.57118e-07	1.96867e-05
1813	137	7.77975e-06	8.57118e-07	1.97308e-05
1814	136	8.17034e-06	8.57118e-07	1.97836e-05
1815	135	8.53942e-06	8.57118e-07	1.98315e-05
1816	134	8.17149e-06	8.56971e-07	1.98315e-05
1817	133	8.57784e-06	8.56971e-07	2.05367e-05
1818	132	8.58561e-06	8.57118e-07	2.06462e-05
1819	131	8.58189e-06	8.56971e-07	2.05878e-05
1820	130	8.59147e-06	8.56971e-07	2.06394e-05
1821	129	8.59553e-06	1.71799e-06	2.15505e-05
1822	128	8.60882e-06	8.56971e-07	2.07067e-05
1823	127	8.61482e-06	8.56971e-07	2.14115e-05
1824	126	8.61772e-06	8.56971e-07	2.07105e-05
1825	125	8.61482e-06	8.56971e-07	2.08164e-05
1826	124	8.62705e-06	1.71666e-06	2.15949e-05
1827	123	8.63532e-06	1.71666e-06	2.22996e-05
1828	122	8.63569e-06	1.71666e-06	2.23109e-05
1829	121	8.63599e-06	8.56971e-07	2.14576e-05
1830	120	8.63748e-06	8.56971e-07	2.14576e-05
1831	119	9.40303e-06	8.57118e-07	2.14394e-05
1832	118	9.43606e-06	8.57118e-07	2.14394e-05
1833	117	9.43602e-06	8.58885e-07	2.14581e-05
1834	116	9.42996e-06	8.57118e-07	2.14908e-05
1835	115	9.44895e-06	8.57118e-07	2.14908e-05
1836	114	9.45394e-06	1.71387e-06	2.3032e-05
1837	113	9.46977e-06	1.71387e-06	2.23766e-05
1838	112	9.47912e-06	1.71387e-06	2.31465e-05
1839	111	9.48778e-06	1.71387e-06	2.3032e-05
1840	110	9.49709e-06	1.71387e-06	2.23379e-05
1841	109	9.51565e-06	1.71387e-06	2.31467e-05
1842	108	1.02987e-05	2.5729e-06	2.39861e-05
1843	107	1.03009e-05	1.71372e-06	2.31583e-05
1844	106	1.03036e-05	1.71416e-06	2.31707e-05
1845	105	1.0312e-05	1.71416e-06	2.31801e-05
1846	104	1.03289e-05	1.71666e-06	2.32039e-05
1847	103	1.03302e-05	2.57047e-06	2.40997e-05
1848	102	1.03293e-05	1.71666e-06	2.3254e-05
1849	101	1.03328e-05	1.71593e-06	2.33224e-05
1850	100	1.03377e-05	2.57113e-06	2.48396e-05
1851	99	1.03471e-05	2.57113e-06	2.48396e-05
1852	98	1.03489e-05	2.56586e-06	2.4857e-05
1853	97	1.03547e-05	2.56586e-06	2.48374e-05
1854	96	1.03589e-05	1.71932e-06	2.33284e-05
1855	95	1.03681e-05	2.56586e-06	2.41267e-05
1856	94	1.11178e-05	2.56586e-06	2.48549e-05
1857	93	1.11445e-05	2.56564e-06	2.41913e-05
1858	92	1.11464e-05	2.57113e-06	2.4127e-05
1859	91	1.11584e-05	2.57113e-06	2.41913e-05
1860	90	1.11613e-05	2.57113e-06	2.48549e-05
1861	89	1.11719e-05	2.57113e-06	2.48742e-05
1862	88	1.11709e-05	2.57113e-06	2.48742e-05
1863	87	1.11728e-05	3.39746e-06	2.49939e-05
1864	86	1.11762e-05	3.39746e-06	2.51414e-05
1865	85	1.11857e-05	3.43068e-06	2.57833e-05
1866	84	1.11862e-05	3.4207e-06	2.57833e-05
1867	83	1.11901e-05	3.4207e-06	2.57435e-05
1868	82	1.11973e-05	2.57887e-06	2.49228e-05
1869	81	1.1208e-05	2.58087e-06	2.49228e-05
1870	80	1.12123e-05	1.71917e-06	2.41103e-05
1871	79	1.1236e-05	2.57843e-06	2.49209e-05
1872	78	1.19537e-05	3.4207e-06	2.58101e-05
1873	77	1.12429e-05	2.57843e-06	2.56623e-05
1874	76	1.19664e-05	2.57599e-06	2.4998e-05
1875	75	1.19982e-05	2.57599e-06	2.49872e-05
1876	74	1.20018e-05	2.57599e-06	2.56534e-05
1877	73	1.19961e-05	2.57599e-06	2.57194e-05
1878	72	1.201e-05	2.57599e-06	2.57613e-05
1879	71	1.20348e-05	2.58153e-06	2.57748e-05
1880	70	1.20498e-05	2.57599e-06	2.57769e-05
1881	69	1.20489e-05	2.57599e-06	2.57883e-05
1882	68	1.20498e-05	2.57599e-06	2.58547e-05
1883	67	1.20472e-05	1.71784e-06	2.50499e-05
1884	66	1.20525e-05	3.4172e-06	2.67174e-05
1885	65	1.20638e-05	2.57599e-06	2.65348e-05
1886	64	1.20648e-05	2.57599e-06	2.65438e-05
1887	63	1.20629e-05	3.4172e-06	2.66968e-05
1888	62	1.20712e-05	3.4172e-06	2.66968e-05
1889	61	1.20914e-05	2.57599e-06	2.58502e-05
1890	60	1.20847e-05	2.57599e-06	2.65077e-05
1891	59	1.20882e-05	2.57599e-06	2.65077e-05
1892	58	1.20925e-05	2.57599e-06	2.65325e-05
1893	57	1.21176e-05	2.5785e-06	2.65483e-05
1894	56	1.2468e-05	2.57599e-06	2.65963e-05
1895	55	1.28075e-05	2.57599e-06	2.65506e-05
1896	54	1.20993e-05	2.57599e-06	2.66233e-05
1897	53	1.24676e-05	2.5718e-06	2.66624e-05
1898	52	1.2864e-05	2.5718e-06	2.7324e-05
1899	51	1.28678e-05	2.5718e-06	2.67105e-05
1900	50	1.28651e-05	2.57599e-06	2.7453e-05
1901	49	1.28867e-05	2.5718e-06	2.74621e-05
1902	48	1.28877e-05	2.5718e-06	2.74716e-05
1903	47	1.28938e-05	3.43097e-06	2.83849e-05
1904	46	1.28867e-05	3.43097e-06	2.83049e-05
1905	45	1.28839e-05	3.42891e-06	2.82973e-05
1906	44	1.28939e-05	2.57599e-06	2.73847e-05
1907	43	1.28994e-05	3.42891e-06	2.82948e-05
1908	42	1.29106e-05	3.42891e-06	2.75665e-05
1909	41	1.292e-05	2.57798e-06	2.75567e-05
1910	40	1.29249e-05	2.57754e-06	2.82636e-05
1911	39	1.29334e-05	2.57754e-06	2.82636e-05
1912	38	1.2939e-05	2.57754e-06	2.82054e-05
1913	37	1.29534e-05	3.42891e-06	2.91188e-05
1914	36	1.29495e-05	3.42891e-06	2.83704e-05
1915	35	1.29741e-05	2.57754e-06	2.82224e-05
1916	34	1.29569e-05	2.57754e-06	2.83048e-05
1917	33	1.29668e-05	3.42803e-06	2.90764e-05
1918	32	1.29642e-05	3.42803e-06	2.8451e-05
1919	31	1.33161e-05	3.421e-06	2.90914e-05
1920	30	1.36718e-05	3.421e-06	2.84093e-05
1921	29	1.37146e-05	3.421e-06	2.84071e-05
1922	28	1.3711e-05	3.421e-06	2.90739e-05
1923	27	1.36946e-05	3.421e-06	2.84486e-05
1924	26	1.37228e-05	3.421e-06	2.9054e-05
1925	25	1.37328e-05	3.42774e-06	2.91611e-05
1926	24	1.3731e-05	3.42862e-06	2.92641e-05
1927	23	1.37134e-05	3.42862e-06	2.92715e-05
1928	22	1.37087e-05	3.43274e-06	3.00026e-05
1929	21	1.36794e-05	3.43274e-06	3.00026e-05
[truncated: 124,071 more rows]

## Sheet: Supplementary Fig. 4 inset
pred_date	pred_date_ce (x-axis)	cum_median (y-axis)	cum_low	cum_upp
-69	2019	1430	1327	1544
-68	2018	1430	1327	1544
-67	2017	1429	1326	1543
-66	2016	1429	1326	1543
-65	2015	1429	1326	1543
-64	2014	1429	1326	1543
-63	2013	1429	1326	1543
-62	2012	1429	1326	1543
-61	2011	1429	1326	1543
-60	2010	1428	1325	1542
-59	2009	1427	1325	1542
-58	2008	1427	1325	1542
-57	2007	1427	1325	1542
-56	2006	1425.5	1323	1540
-55	2005	1425.5	1323	1540
-54	2004	1425.5	1323	1540
-53	2003	1424	1321	1538
-52	2002	1424	1321	1538
-51	2001	1423	1320	1537
-50	2000	1421.5	1318	1535
-49	1999	1420	1318	1534
-48	1998	1420	1318	1534
-47	1997	1419.5	1317	1533
-46	1996	1419.5	1317	1533
-45	1995	1419	1317	1533
-44	1994	1417.5	1316	1532
-43	1993	1416.5	1313	1530
-42	1992	1416.5	1313	1530
-41	1991	1416.5	1313	1530
-40	1990	1416.5	1313	1530
-39	1989	1416.5	1313	1530
-38	1988	1414.5	1311	1528
-37	1987	1412	1311	1527
-36	1986	1408.5	1305	1521
-35	1985	1406.5	1303	1519
-34	1984	1405	1301	1517
-33	1983	1405	1301	1517
-32	1982	1402	1298	1514
-31	1981	1401	1297	1513
-30	1980	1399.5	1296	1512
-29	1979	1399.5	1296	1512
-28	1978	1399.5	1296	1512
-27	1977	1399.5	1296	1512
-26	1976	1398.5	1295	1511
-25	1975	1398.5	1295	1511
-24	1974	1398.5	1295	1511
-23	1973	1398.5	1295	1511
-22	1972	1397.5	1294	1510
-21	1971	1395.5	1292	1508
-20	1970	1395.5	1292	1508
-19	1969	1394.5	1291	1507
-18	1968	1391.5	1288	1504
-17	1967	1391.5	1288	1504
-16	1966	1391.5	1288	1504
-15	1965	1391.5	1288	1504
-14	1964	1391.5	1288	1504
-13	1963	1390	1287	1503
-12	1962	1389	1286	1502
-11	1961	1389	1286	1502
-10	1960	1389	1286	1502
-9	1959	1389	1286	1502
-8	1958	1389	1286	1502
-7	1957	1389	1286	1502
-6	1956	1389	1286	1502
-5	1955	1388	1285	1501
-4	1954	1387	1284	1500
-3	1953	1387	1284	1500
-2	1952	1386	1283	1499
-1	1951	1386	1283	1499
0	1950	1385	1282	1498
1	1949	1383	1280	1496
2	1948	1382	1279	1495
3	1947	1382	1279	1495
4	1946	1382	1279	1495
5	1945	1382	1279	1495
6	1944	1381	1278	1494
7	1943	1380	1277	1493
8	1942	1380	1277	1493
9	1941	1380	1276	1492
10	1940	1380	1276	1492
11	1939	1378	1274	1490
12	1938	1376.5	1273	1489
13	1937	1376.5	1273	1489
14	1936	1373.5	1270	1486
15	1935	1371.5	1268	1484
16	1934	1371.5	1268	1484
17	1933	1370.5	1267	1483
18	1932	1370.5	1267	1483
19	1931	1370.5	1267	1483
20	1930	1370.5	1267	1483
21	1929	1369.5	1266	1482
22	1928	1369.5	1266	1482
23	1927	1367.5	1264	1480
24	1926	1365.5	1262	1478
25	1925	1365.5	1262	1478
26	1924	1365.5	1262	1478
27	1923	1365.5	1262	1478
28	1922	1363.5	1260	1476
29	1921	1363.5	1260	1476
30	1920	1363.5	1260	1476
31	1919	1362.5	1259	1475
32	1918	1362.5	1259	1475
33	1917	1361	1258	1474
34	1916	1361	1258	1474
35	1915	1360	1257	1473
36	1914	1360	1257	1473
37	1913	1359	1256	1472
38	1912	1358.5	1255	1471
39	1911	1358	1254	1470
40	1910	1357	1253	1469
41	1909	1356	1252	1468
42	1908	1356	1252	1468
43	1907	1356	1252	1468
44	1906	1354	1250	1466
45	1905	1353	1249	1465
46	1904	1352	1248	1464
47	1903	1351	1247	1463
48	1902	1351	1247	1463
49	1901	1350	1246	1462
50	1900	1349	1245	1461
51	1899	1338	1234	1450
52	1898	1336	1232	1448
53	1897	1335	1231	1447
54	1896	1335	1231	1447
55	1895	1333	1227	1444
56	1894	1331	1228	1444
57	1893	1330	1227	1443
58	1892	1330	1227	1443
59	1891	1328	1225	1441
60	1890	1326	1223	1439
61	1889	1325.5	1223	1438
62	1888	1323.5	1221	1436
63	1887	1323	1221	1436
64	1886	1323	1221	1436
65	1885	1323	1221	1436
66	1884	1323	1221	1436
67	1883	1322	1220	1435
68	1882	1322	1220	1435
69	1881	1322	1220	1435
70	1880	1322	1220	1435
71	1879	1321	1219	1434
72	1878	1321	1218	1433
73	1877	1321	1218	1433
74	1876	1321	1218	1433
75	1875	1321	1216	1432
76	1874	1317	1212	1428
77	1873	1317	1212	1428
78	1872	1316	1211	1427
79	1871	1315	1210	1426
80	1870	1315	1210	1426
81	1869	1314	1209	1425
82	1868	1314	1209	1425
83	1867	1314	1211	1426
84	1866	1314	1211	1426
85	1865	1313	1211	1426
86	1864	1313	1211	1426
87	1863	1313	1211	1426
88	1862	1313	1211	1426
89	1861	1313	1211	1426
90	1860	1313	1211	1426
91	1859	1310.5	1208	1423
92	1858	1310.5	1208	1423
93	1857	1310.5	1208	1423
94	1856	1310.5	1208	1423
95	1855	1310.5	1208	1423
96	1854	1310.5	1208	1423
97	1853	1310.5	1208	1423
98	1852	1310.5	1208	1423
99	1851	1309.5	1207	1422
100	1850	1308.5	1203	1419
101	1849	1300	1195	1411
102	1848	1300	1195	1411
103	1847	1300	1195	1411
104	1846	1300	1195	1411
105	1845	1300	1195	1411
106	1844	1300	1195	1411
107	1843	1300	1195	1411
108	1842	1300	1195	1411
109	1841	1300	1195	1411
110	1840	1300	1195	1411
111	1839	1297	1191	1407
112	1838	1296	1190	1406
113	1837	1296	1190	1406
114	1836	1295.5	1191	1407
115	1835	1295.5	1191	1407
116	1834	1295.5	1191	1407
117	1833	1292	1188	1404
118	1832	1292	1188	1404
119	1831	1291	1187	1403
120	1830	1291	1187	1403
121	1829	1291	1187	1403
122	1828	1291	1187	1403
123	1827	1291	1187	1403
124	1826	1290	1186	1402
125	1825	1290	1186	1402
126	1824	1288	1184	1400
127	1823	1288	1184	1400
128	1822	1288	1182	1399
129	1821	1288	1182	1399
130	1820	1287.5	1182	1399
131	1819	1287.5	1182	1399
132	1818	1287.5	1182	1399
133	1817	1287	1182	1399
134	1816	1287	1184	1400
135	1815	1287	1182	1399
136	1814	1287	1182	1399
137	1813	1287	1182	1399
138	1812	1287	1182	1399
139	1811	1286	1181	1398
140	1810	1286	1181	1397
141	1809	1286	1181	1397
142	1808	1286	1182	1399
143	1807	1286	1179	1396
144	1806	1286	1179	1396
145	1805	1286	1179	1396
146	1804	1286	1179	1396
147	1803	1285.5	1179	1396
148	1802	1285.5	1179	1396
149	1801	1285.5	1179	1396
150	1800	1285	1179	1396
151	1799	1275	1169	1386
152	1798	1275	1169	1386
153	1797	1275	1169	1386
154	1796	1275	1169	1386
155	1795	1275	1169	1386
156	1794	1275	1169	1386
157	1793	1275	1169	1386
158	1792	1272	1166	1383
159	1791	1272	1166	1383
160	1790	1272	1166	1382
161	1789	1272	1166	1382
162	1788	1272	1166	1382
163	1787	1271	1165	1381
164	1786	1271	1165	1381
165	1785	1271	1165	1381
166	1784	1271	1170	1386
167	1783	1271	1170	1386
168	1782	1270.5	1170	1386
169	1781	1270.5	1165	1381
170	1780	1270.5	1165	1381
171	1779	1270.5	1165	1381
172	1778	1270.5	1165	1381
173	1777	1270	1165	1381
174	1776	1270	1165	1381
175	1775	1270	1165	1381
176	1774	1270	1165	1381
177	1773	1270	1165	1381
178	1772	1269	1164	1380
179	1771	1269	1164	1380
180	1770	1269	1164	1380
181	1769	1268	1161	1378
182	1768	1268	1161	1378
183	1767	1268	1161	1378
184	1766	1268	1161	1378
185	1765	1268	1162	1379
186	1764	1268	1162	1379
187	1763	1268	1162	1379
188	1762	1268	1162	1379
189	1761	1268	1162	1379
190	1760	1266	1160	1377
191	1759	1265.5	1160	1377
192	1758	1265	1160	1377
193	1757	1265	1160	1376
194	1756	1265	1160	1376
195	1755	1264.5	1160	1375
196	1754	1264	1160	1375
197	1753	1264	1160	1375
198	1752	1264	1160	1375
199	1751	1263.5	1160	1375
200	1750	1263.5	1160	1375
201	1749	1262	1159	1374
202	1748	1262	1159	1374
203	1747	1262	1158	1374
204	1746	1262	1158	1374
205	1745	1262	1158	1373
206	1744	1262	1158	1373
207	1743	1261.5	1158	1373
208	1742	1261.5	1158	1373
209	1741	1261	1157	1373
210	1740	1261	1157	1373
211	1739	1261	1157	1373
212	1738	1261	1157	1373
213	1737	1261	1157	1373
214	1736	1261	1156	1372
215	1735	1261	1156	1372
216	1734	1261	1155	1372
217	1733	1260.5	1157	1373
218	1732	1260.5	1155	1371
219	1731	1260	1155	1371
220	1730	1260	1155	1371
221	1729	1257	1152	1368
222	1728	1257	1152	1368
223	1727	1257	1152	1368
224	1726	1257	1151	1368
225	1725	1255	1149	1366
226	1724	1253.5	1148	1365
227	1723	1253.5	1149	1365
228	1722	1253	1150	1366
229	1721	1253	1150	1366
230	1720	1253	1150	1366
231	1719	1253	1150	1365
232	1718	1253	1149	1365
233	1717	1253	1149	1365
234	1716	1253	1149	1365
235	1715	1253	1148	1365
236	1714	1252.5	1148	1365
237	1713	1252.5	1148	1365
238	1712	1252.5	1148	1365
239	1711	1252	1148	1365
240	1710	1252	1145	1362
241	1709	1251	1144	1361
242	1708	1251	1144	1361
243	1707	1250	1143	1360
244	1706	1250	1142	1359
245	1705	1250	1142	1359
246	1704	1250	1142	1359
247	1703	1249	1142	1359
248	1702	1249	1142	1359
249	1701	1249	1142	1359
250	1700	1249	1142	1359
251	1699	1246	1139	1356
252	1698	1246	1139	1356
253	1697	1244.5	1137	1355
254	1696	1244.5	1137	1355
255	1695	1244.5	1137	1355
256	1694	1244.5	1137	1355
257	1693	1244	1137	1355
258	1692	1243	1142	1360
259	1691	1243	1143	1360
260	1690	1242.5	1143	1360
261	1689	1239.5	1139	1357
262	1688	1239.5	1132	1350
263	1687	1239	1129	1348
264	1686	1239	1137	1355
265	1685	1239	1127	1345
266	1684	1239	1126	1344
267	1683	1239	1126	1344
268	1682	1238	1125	1343
269	1681	1238	1125	1343
270	1680	1238	1125	1343
271	1679	1238	1125	1343
272	1678	1237.5	1125	1343
273	1677	1237.5	1125	1343
274	1676	1237.5	1125	1343
275	1675	1237	1122	1340
276	1674	1237	1124	1342
277	1673	1234	1122	1339
278	1672	1234	1122	1339
279	1671	1231.5	1120	1337
280	1670	1231	1120	1337
281	1669	1230	1119	1336
282	1668	1230	1119	1336
283	1667	1230	1119	1336
284	1666	1230	1119	1336
285	1665	1230	1119	1336
286	1664	1230	1119	1336
287	1663	1230	1119	1335
288	1662	1230	1119	1335
289	1661	1229	1117	1334
290	1660	1229	1113	1330
291	1659	1229	1113	1330
292	1658	1228.5	1113	1330
293	1657	1228.5	1112	1330
294	1656	1228	1116	1332
295	1655	1228	1116	1332
296	1654	1227.5	1126	1342
297	1653	1227.5	1126	1342
298	1652	1227	1126	1342
299	1651	1227	1126	1342
300	1650	1227	1126	1342
301	1649	1224.5	1110	1327
302	1648	1224	1113	1329
303	1647	1224	1113	1329
304	1646	1224	1113	1329
305	1645	1224	1113	1329
306	1644	1224	1113	1329
307	1643	1224	1123	1339
308	1642	1223	1112	1329
309	1641	1223	1112	1329
310	1640	1223	1122	1338
311	1639	1222	1121	1337
312	1638	1221	1121	1337
313	1637	1221	1121	1336
314	1636	1221	1111	1327
315	1635	1221	1111	1327
316	1634	1221	1111	1326
317	1633	1221	1111	1326
318	1632	1220	1111	1326
319	1631	1220	1111	1326
320	1630	1220	1111	1326
321	1629	1220	1111	1325
322	1628	1220	1111	1325
323	1627	1219	1111	1326
324	1626	1219	1111	1325
325	1625	1219	1111	1325
326	1624	1219	1111	1325
327	1623	1219	1110	1325
328	1622	1218	1109	1324
329	1621	1218	1110	1324
330	1620	1217.5	1108	1322
331	1619	1217	1108	1322
332	1618	1217	1108	1322
333	1617	1217	1108	1322
334	1616	1217	1108	1322
335	1615	1217	1108	1322
336	1614	1217	1108	1322
337	1613	1216	1107	1322
338	1612	1216	1106	1321
339	1611	1215	1106	1320
340	1610	1214	1105	1320
341	1609	1213	1108	1323
342	1608	1213	1108	1322
343	1607	1213	1107	1322
344	1606	1212	1106	1321
345	1605	1212	1106	1321
346	1604	1211	1106	1321
347	1603	1211	1103	1318
348	1602	1211	1103	1318
349	1601	1210	1108	1323
350	1600	1210	1109	1324
351	1599	1207	1097	1312
352	1598	1207	1097	1312
353	1597	1207	1097	1311
354	1596	1206.5	1097	1311
355	1595	1206	1097	1311
356	1594	1206	1097	1311
357	1593	1205	1097	1310
358	1592	1205	1096	1309
359	1591	1205	1096	1309
360	1590	1204	1095	1308
361	1589	1204	1095	1308
362	1588	1203	1095	1307
363	1587	1203	1094	1307
364	1586	1203	1094	1307
365	1585	1202	1093	1307
366	1584	1201.5	1093	1306
367	1583	1201	1093	1307
368	1582	1200	1091	1304
369	1581	1200	1091	1304
370	1580	1200	1092	1305
371	1579	1200	1092	1305
372	1578	1199	1090	1304
373	1577	1198.5	1088	1303
374	1576	1198	1089	1303
375	1575	1198	1087	1302
376	1574	1197	1092	1306
377	1573	1197	1092	1306
378	1572	1196.5	1092	1306
379	1571	1196	1090	1304
380	1570	1196	1089	1303
381	1569	1195.5	1083	1298
382	1568	1195	1088	1303
383	1567	1194	1092	1306
384	1566	1193	1086	1301
385	1565	1193	1086	1301
386	1564	1192	1085	1300
387	1563	1191	1085	1300
388	1562	1191	1082	1297
389	1561	1190	1079	1294
390	1560	1189	1079	1294
391	1559	1189	1080	1295
392	1558	1188.5	1080	1293
393	1557	1188	1080	1293
394	1556	1187.5	1078	1292
395	1555	1187	1078	1291
396	1554	1186.5	1079	1291
397	1553	1185.5	1079	1291
398	1552	1185	1075	1288
399	1551	1184	1077	1290
400	1550	1183	1074	1287
401	1549	1182	1075	1287
402	1548	1181	1075	1286
403	1547	1180	1074	1287
404	1546	1179	1073	1286
405	1545	1178.5	1074	1286
406	1544	1178	1073	1284
407	1543	1178	1073	1282
408	1542	1176.5	1071	1280
409	1541	1176	1070	1280
410	1540	1175	1069	1279
411	1539	1174.5	1069	1279
412	1538	1173	1069	1279
413	1537	1173	1067	1278
414	1536	1172	1066	1277
415	1535	1172	1067	1276
416	1534	1171	1066	1276
417	1533	1170	1066	1276
418	1532	1169	1064	1274
419	1531	1169	1063	1274
420	1530	1168	1062	1273
421	1529	1167	1063	1274
422	1528	1166.5	1064	1274
423	1527	1166	1061	1272
424	1526	1165	1062	1273
425	1525	1164	1059	1270
426	1524	1163.5	1060	1269
427	1523	1162.5	1060	1267
428	1522	1162	1057	1267
429	1521	1161	1056	1266
430	1520	1161	1056	1265
431	1519	1160	1056	1265
432	1518	1159	1056	1265
433	1517	1158	1056	1264
434	1516	1158	1056	1264
435	1515	1157	1055	1262
436	1514	1156	1052	1260
437	1513	1156	1052	1259
438	1512	1155	1053	1259
439	1511	1153	1051	1258
440	1510	1153	1051	1257
441	1509	1152	1052	1257
442	1508	1151.5	1052	1257
443	1507	1151	1049	1256
444	1506	1150	1047	1254
445	1505	1150	1047	1253
446	1504	1149	1046	1252
447	1503	1148	1045	1252
448	1502	1146	1043	1250
449	1501	1142	1040	1246
450	1500	1141	1039	1245
451	1499	1141	1039	1245
452	1498	1140	1040	1244
453	1497	1139	1039	1243
454	1496	1138	1039	1243
455	1495	1137.5	1038	1243
456	1494	1136	1036	1242
457	1493	1135	1036	1242
458	1492	1134	1036	1241
459	1491	1133	1031	1239
460	1490	1132	1025	1233
461	1489	1131	1027	1235
462	1488	1131	1027	1234
463	1487	1130	1026	1233
464	1486	1129	1026	1232
465	1485	1129	1025	1232
466	1484	1128	1020	1228
467	1483	1128	1023	1230
468	1482	1127	1022	1229
469	1481	1125.5	1022	1229
470	1480	1124.5	1020	1229
471	1479	1124	1017	1226
472	1478	1123	1019	1228
473	1477	1122	1017	1225
474	1476	1120	1017	1224
475	1475	1119.5	1016	1224
476	1474	1118.5	1016	1224
477	1473	1118	1014	1223
478	1472	1117	1013	1222
479	1471	1116	1012	1221
480	1470	1115	1011	1220
481	1469	1115	1010	1219
482	1468	1114	1009	1218
483	1467	1112.5	1007	1217
484	1466	1112	1007	1217
485	1465	1111	1006	1216
486	1464	1110	1009	1218
487	1463	1108	1008	1218
488	1462	1107	998	1208
489	1461	1106	997	1208
490	1460	1105	1003	1211
491	1459	1104	1002	1209
492	1458	1103	1001	1208
493	1457	1102	1000	1207
494	1456	1100.5	1000	1207
495	1455	1100	999	1205
496	1454	1099	996	1202
497	1453	1098	994	1201
498	1452	1097	993	1200
499	1451	1096	991	1198
500	1450	1095	991	1198
501	1449	1094	993	1200
502	1448	1093	992	1200
503	1447	1091	989	1198
504	1446	1090	989	1198
505	1445	1089	983	1191
506	1444	1088	980	1188
507	1443	1087	980	1188
508	1442	1085.5	979	1187
509	1441	1084	976	1184
510	1440	1083	977	1185
511	1439	1082	982	1189
512	1438	1081	975	1182
513	1437	1080	981	1188
514	1436	1079	979	1185
515	1435	1078	979	1185
516	1434	1077	973	1179
517	1433	1076	978	1184
518	1432	1075	978	1184
519	1431	1075	970	1177
520	1430	1074	969	1176
521	1429	1072	968	1174
522	1428	1071.5	975	1182
523	1427	1071	976	1183
524	1426	1070	966	1174
525	1425	1069	962	1170
526	1424	1068	970	1176
527	1423	1067	969	1175
528	1422	1066	968	1175
529	1421	1065	958	1166
530	1420	1064	956	1164
531	1419	1062.5	958	1165
532	1418	1061	958	1164
533	1417	1060	958	1164
534	1416	1059	957	1162
535	1415	1059	956	1161
536	1414	1057	956	1159
537	1413	1056	953	1157
538	1412	1055	953	1156
539	1411	1053.5	950	1153
540	1410	1052.5	948	1153
541	1409	1052	946	1152
542	1408	1051	945	1150
543	1407	1050	944	1148
544	1406	1048.5	944	1148
545	1405	1047.5	942	1147
546	1404	1046	940	1145
547	1403	1044	942	1146
548	1402	1044	941	1145
549	1401	1042.5	940	1144
550	1400	1041	939	1143
551	1399	1040	938	1142
552	1398	1039	937	1140
553	1397	1037.5	937	1140
554	1396	1037	934	1138
555	1395	1035	938	1141
556	1394	1034	934	1137
557	1393	1033	933	1136
558	1392	1031	933	1135
559	1391	1030	932	1134
560	1390	1029	932	1133
561	1389	1028.5	931	1132
562	1388	1027	931	1133
563	1387	1025.5	933	1134
564	1386	1024	933	1134
565	1385	1023	928	1129
566	1384	1022	926	1126
567	1383	1021	921	1121
568	1382	1019	921	1120
569	1381	1018	922	1120
570	1380	1017	921	1118
571	1379	1015	921	1118
572	1378	1014	919	1116
573	1377	1013	916	1114
574	1376	1012	914	1112
575	1375	1011	912	1111
576	1374	1009	913	1110
577	1373	1008	912	1110
578	1372	1006	912	1109
579	1371	1005	909	1106
580	1370	1003	914	1111
581	1369	1002	909	1107
582	1368	1000	907	1105
583	1367	999	904	1103
584	1366	998	901	1099
585	1365	996	905	1103
586	1364	995	903	1101
587	1363	993	898	1097
588	1362	992	898	1096
589	1361	991	896	1095
590	1360	989	895	1093
591	1359	988	892	1090
592	1358	987	891	1088
593	1357	986	890	1087
594	1356	984	888	1085
595	1355	983	888	1086
596	1354	982	883	1081
597	1353	980	883	1079
598	1352	978	882	1078
599	1351	976.5	880	1076
600	1350	975	879	1075
601	1349	974	876	1073
602	1348	972	879	1076
603	1347	970.5	872	1069
604	1346	969	875	1071
605	1345	968	874	1069
606	1344	966	872	1067
607	1343	964	871	1065
608	1342	962.5	873	1067
609	1341	961	866	1061
610	1340	960	865	1060
611	1339	958	860	1056
612	1338	956.5	859	1055
613	1337	955	858	1054
614	1336	953	855	1051
615	1335	951	853	1050
616	1334	950	852	1048
617	1333	949	851	1047
618	1332	947	850	1046
619	1331	945	850	1046
620	1330	943	850	1045
621	1329	942	840	1037
622	1328	940	841	1036
623	1327	938	839	1034
624	1326	937	835	1028
625	1325	936	833	1027
626	1324	934	833	1025
627	1323	933	836	1029
628	1322	931	830	1022
629	1321	930	827	1020
630	1320	928.5	828	1022
631	1319	927	826	1020
632	1318	925	827	1020
633	1317	923	825	1018
634	1316	922	824	1016
635	1315	920	823	1014
636	1314	918	822	1013
637	1313	916	816	1009
638	1312	914	817	1008
639	1311	912	816	1007
640	1310	910	815	1006
641	1309	909	812	1003
642	1308	907	811	1003
643	1307	904.5	809	1000
644	1306	902.5	805	998
645	1305	901	804	997
646	1304	899	806	998
647	1303	897.5	800	992
648	1302	896	799	991
649	1301	894	796	988
650	1300	892	795	988
651	1299	890	797	989
652	1298	888	792	985
653	1297	887	790	983
654	1296	884.5	786	979
655	1295	883	788	979
656	1294	881	785	977
657	1293	879	785	977
658	1292	877	783	975
659	1291	874.5	781	973
660	1290	873	785	976
661	1289	871	778	969
662	1288	869	783	972
663	1287	867	782	971
664	1286	865	781	971
665	1285	864	777	965
666	1284	861	773	962
667	1283	860	770	959
668	1282	857	766	954
669	1281	855	766	952
670	1280	852	762	948
671	1279	851	762	947
672	1278	849	763	949
673	1277	846	757	943
674	1276	844	757	942
675	1275	842	751	938
676	1274	840	750	936
677	1273	838	749	935
678	1272	836	748	934
679	1271	834	744	932
680	1270	832	742	929
681	1269	830	740	928
682	1268	828	740	927
683	1267	825	739	926
684	1266	823	736	923
685	1265	821	734	920
686	1264	819.5	733	920
687	1263	818	729	917
688	1262	816	729	918
689	1261	814	729	917
690	1260	812	727	914
691	1259	810.5	721	908
692	1258	809	721	908
693	1257	807	725	910
694	1256	805	718	904
695	1255	804	717	903
696	1254	802	719	904
697	1253	801	719	902
698	1252	799	718	901
699	1251	797	716	899
700	1250	796	718	900
701	1249	795	715	896
702	1248	794	713	893
703	1247	793	714	894
704	1246	792	714	893
705	1245	791	706	884
706	1244	789	706	882
707	1243	788.5	705	880
708	1242	787	704	879
709	1241	786	710	883
710	1240	785	710	882
711	1239	784	708	880
712	1238	783	707	878
713	1237	783	705	876
714	1236	781.5	705	874
715	1235	780	702	872
716	1234	779	702	871
717	1233	778.5	701	870
718	1232	777.5	700	869
719	1231	777	700	869
720	1230	776	698	866
721	1229	775	697	865
722	1228	775	697	864
723	1227	774	697	864
724	1226	773	695	863
725	1225	773	695	863
726	1224	772	696	863
727	1223	772	696	863
728	1222	772	695	863
729	1221	771	694	863
730	1220	770	694	863
731	1219	770	694	863
732	1218	770	694	863
733	1217	769	693	862
734	1216	769	692	861
735	1215	769	693	862
736	1214	768	689	859
737	1213	767.5	688	858
738	1212	767	688	858
739	1211	767	688	857
740	1210	766	688	857
741	1209	766	688	857
742	1208	765.5	686	855
743	1207	765	686	855
744	1206	765	685	855
745	1205	765	677	848
746	1204	765	669	840
747	1203	764	677	847
748	1202	764	677	847
749	1201	764	670	840
750	1200	764	670	840
751	1199	764	670	840
752	1198	764	675	844
753	1197	763.5	675	844
754	1196	763	670	840
755	1195	763	675	844
756	1194	763	675	844
757	1193	762.5	675	844
758	1192	762	670	839
759	1191	762	674	843
760	1190	762	675	843
761	1189	762	674	843
762	1188	762	674	843
763	1187	761	674	843
764	1186	761	669	838
765	1185	761	674	842
766	1184	760.5	674	842
767	1183	760	673	842
768	1182	760	673	841
769	1181	760	673	841
770	1180	760	672	840
771	1179	760	672	840
772	1178	759.5	672	840
773	1177	759	672	840
774	1176	759	672	840
775	1175	758.5	672	840
776	1174	758.5	672	840
777	1173	758	671	839
778	1172	758	671	839
779	1171	758	671	839
780	1170	758	671	838
781	1169	758	671	838
782	1168	757	674	842
783	1167	757	670	838
784	1166	757	670	838
785	1165	757	670	838
786	1164	756.5	670	838
787	1163	756.5	670	838
788	1162	756	670	838
789	1161	756	670	838
790	1160	756	670	838
791	1159	756	667	835
792	1158	756	667	835
793	1157	755.5	666	834
794	1156	755.5	670	837
795	1155	755	667	835
796	1154	755	667	834
797	1153	755	667	834
798	1152	755	668	835
799	1151	755	668	835
800	1150	754.5	668	834
801	1149	754	668	834
802	1148	754	668	834
803	1147	754	666	833
804	1146	754	666	833
805	1145	754	666	833
806	1144	754	666	833
807	1143	753	666	833
808	1142	753	666	833
809	1141	753	665	833
810	1140	753	663	831
811	1139	753	667	834
812	1138	752	666	833
813	1137	752	666	833
814	1136	752	666	833
815	1135	752	666	833
816	1134	752	665	833
817	1133	752	665	833
818	1132	752	665	833
819	1131	751	665	833
820	1130	751	665	833
821	1129	751	665	833
822	1128	751	665	833
823	1127	751	659	827
824	1126	750	659	827
825	1125	750	659	827
826	1124	750	659	827
827	1123	750	659	827
828	1122	749.5	659	827
829	1121	749	658	827
830	1120	749	658	826
831	1119	749	658	826
832	1118	749	658	826
833	1117	748	658	826
834	1116	748	658	826
835	1115	748	658	826
836	1114	748	660	828
837	1113	748	660	828
838	1112	748	660	827
839	1111	747	658	826
840	1110	747	658	826
841	1109	747	660	828
842	1108	747	656	824
843	1107	746	656	824
844	1106	746	656	824
845	1105	746	656	824
846	1104	746	656	823
847	1103	746	656	823
848	1102	745	656	823
849	1101	745	658	825
850	1100	745	658	824
851	1099	745	658	823
852	1098	745	657	823
853	1097	745	657	823
854	1096	745	657	823
855	1095	744	657	823
856	1094	744	657	823
857	1093	744	657	822
858	1092	744	657	822
859	1091	744	657	822
860	1090	744	657	822
861	1089	744	657	822
862	1088	743	657	822
863	1087	743	657	822
864	1086	743	654	819
865	1085	742	654	819
866	1084	742	654	819
867	1083	742	654	819
868	1082	741	654	819
869	1081	741	653	819
870	1080	741	652	817
871	1079	741	652	817
872	1078	741	652	816
873	1077	741	652	816
874	1076	741	652	816
875	1075	740.5	652	816
876	1074	740	652	815
877	1073	740	652	815
878	1072	740	652	814
879	1071	740	651	814
880	1070	740	651	814
881	1069	740	652	816
882	1068	739.5	652	816
883	1067	739.5	652	816
884	1066	739	651	815
885	1065	739	651	815
886	1064	738	651	815
887	1063	738	649	814
888	1062	738	649	814
889	1061	738	648	813
890	1060	738	650	814
891	1059	738	650	814
892	1058	738	650	814
893	1057	738	649	813
894	1056	738	649	813
895	1055	738	648	812
896	1054	738	648	812
897	1053	737.5	648	812
898	1052	737.5	648	812
899	1051	737	648	812
900	1050	737	648	812
901	1049	737	648	812
902	1048	737	647	812
903	1047	737	647	812
904	1046	737	650	814
905	1045	736.5	650	814
906	1044	736.5	650	814
907	1043	736	649	813
908	1042	736	649	813
909	1041	736	647	812
910	1040	736	647	812
911	1039	736	647	812
912	1038	736	647	812
913	1037	736	647	812
914	1036	736	648	813
915	1035	736	647	812
916	1034	736	647	812
917	1033	736	647	812
918	1032	736	647	812
919	1031	736	647	812
920	1030	736	647	812
921	1029	736	647	812
922	1028	736	647	812
923	1027	736	647	812
924	1026	736	647	812
925	1025	735.5	647	812
926	1024	735.5	647	812
927	1023	735	647	812
928	1022	735	647	812
929	1021	735	647	812
930	1020	735	647	812
931	1019	735	647	812
932	1018	735	646	812
933	1017	735	647	812
934	1016	735	647	812
935	1015	735	646	812
936	1014	735	646	812
937	1013	735	646	812
938	1012	735	646	812
939	1011	735	646	812
940	1010	735	645	811
941	1009	734	645	811
942	1008	734	645	811
943	1007	734	645	811
944	1006	734	646	812
945	1005	734	646	812
946	1004	734	645	811
947	1003	734	645	811
948	1002	734	645	811
949	1001	734	645	811
950	1000	734	645	811
951	999	734	645	811
952	998	734	644	811
953	997	734	644	810
954	996	734	644	810
955	995	734	644	810
956	994	734	644	810
957	993	734	644	810
958	992	734	644	810
959	991	734	644	810
960	990	734	644	810
961	989	734	644	810
962	988	734	644	810
963	987	733.5	644	810
964	986	733.5	644	810
965	985	733	644	810
966	984	733	644	810
967	983	733	644	810
968	982	733	644	810
969	981	733	644	810
970	980	733	644	810
971	979	733	644	810
972	978	733	644	810
973	977	733	644	810
974	976	733	644	810
975	975	733	644	810
976	974	733	644	810
977	973	733	644	810
978	972	733	644	810
979	971	733	643	809
980	970	733	643	809
981	969	733	643	809
982	968	733	643	809
983	967	733	643	809
984	966	733	643	809
985	965	732.5	643	809
986	964	732.5	643	809
987	963	732	643	809
988	962	732	643	809
989	961	732	643	809
990	960	732	643	809
991	959	732	643	809
992	958	732	643	809
993	957	732	643	809
994	956	732	643	809
995	955	732	641	808
996	954	732	641	808
997	953	732	641	808
998	952	732	641	808
999	951	732	641	808
1000	950	732	641	808
1001	949	732	641	808
1002	948	732	641	808
1003	947	732	641	808
1004	946	732	641	808
1005	945	732	641	808
1006	944	732	641	808
1007	943	732	641	808
1008	942	731.5	642	808
1009	941	731	643	809
1010	940	731	643	809
1011	939	731	643	809
1012	938	731	643	809
1013	937	731	643	809
1014	936	731	643	809
1015	935	731	643	809
1016	934	731	643	809
1017	933	731	643	809
1018	932	731	643	809
1019	931	731	642	808
1020	930	731	642	808
1021	929	731	642	808
1022	928	731	642	808
1023	927	731	642	808
1024	926	731	642	808
1025	925	730.5	642	808
1026	924	730	642	808
1027	923	730	642	808
1028	922	730	640	807
1029	921	730	640	807
1030	920	730	641	807
1031	919	730	641	807
1032	918	730	641	807
1033	917	730	640	806
1034	916	730	640	806
1035	915	730	640	806
1036	914	730	640	806
1037	913	730	640	806
1038	912	729.5	640	806
1039	911	729	640	806
1040	910	729	640	806
1041	909	729	640	806
1042	908	729	639	806
1043	907	729	639	806
1044	906	729	639	806
1045	905	729	639	806
1046	904	729	639	806
1047	903	729	640	806
1048	902	729	639	806
1049	901	729	639	806
1050	900	728	639	806
1051	899	728	639	806
1052	898	728	638	806
1053	897	728	638	806
1054	896	728	638	806
1055	895	728	638	806
1056	894	728	633	801
1057	893	728	633	801
1058	892	728	633	801
1059	891	728	633	801
1060	890	728	633	801
1061	889	728	633	801
1062	888	728	633	801
1063	887	727.5	633	801
1064	886	727	633	801
1065	885	727	633	801
1066	884	727	633	801
1067	883	727	633	801
1068	882	727	633	801
1069	881	727	633	801
1070	880	727	633	801
1071	879	727	633	801
1072	878	727	633	801
1073	877	727	633	801
1074	876	727	633	801
1075	875	727	633	800
1076	874	727	633	800
1077	873	726.5	633	800
1078	872	726.5	633	800
1079	871	726.5	633	800
1080	870	726	633	800
1081	869	726	633	800
1082	868	726	633	800
1083	867	725.5	633	800
1084	866	725	632	799
1085	865	725	632	799
1086	864	725	632	799
1087	863	725	633	799
1088	862	725	633	799
1089	861	725	633	799
1090	860	725	633	799
1091	859	724.5	633	799
1092	858	724.5	633	799
1093	857	724.5	633	799
1094	856	724.5	633	799
1095	855	724	633	799
1096	854	724	632	799
1097	853	724	632	799
1098	852	724	632	799
1099	851	724	632	799
1100	850	724	632	799
1101	849	723.5	632	799
1102	848	723	632	799
1103	847	723	632	799
1104	846	723	632	799
1105	845	723	632	799
1106	844	723	632	800
1107	843	723	632	800
1108	842	723	644	811
1109	841	723	642	809
1110	840	723	642	809
1111	839	723	642	809
1112	838	722	642	809
1113	837	722	644	809
1114	836	722	644	809
1115	835	722	644	809
1116	834	722	644	809
1117	833	722	644	809
1118	832	722	644	809
1119	831	722	643	808
1120	830	722	643	808
1121	829	721	643	808
1122	828	721	642	808
1123	827	721	642	808
1124	826	721	642	808
1125	825	721	642	808
1126	824	721	642	808
1127	823	721	641	807
1128	822	721	641	807
1129	821	720.5	641	807
1130	820	720	641	807
1131	819	720	641	807
1132	818	720	640	807
1133	817	720	640	807
1134	816	720	640	807
1135	815	720	642	808
1136	814	720	629	796
1137	813	719.5	629	796
1138	812	719	629	796
1139	811	719	641	807
1140	810	719	641	807
1141	809	719	641	807
1142	808	719	641	807
1143	807	719	641	807
1144	806	719	627	794
1145	805	718.5	627	794
1146	804	718.5	627	794
1147	803	718	627	794
1148	802	718	627	794
1149	801	718	627	794
1150	800	718	627	794
1151	799	717.5	627	794
1152	798	717	627	794
1153	797	717	627	794
1154	796	717	627	794
1155	795	717	627	794
1156	794	717	627	794
1157	793	717	627	794
1158	792	717	627	794
1159	791	717	627	794
1160	790	717	628	795
1161	789	717	626	794
1162	788	717	626	794
1163	787	717	626	794
1164	786	717	626	794
1165	785	717	626	794
1166	784	717	626	794
1167	783	716	626	794
1168	782	716	626	794
1169	781	716	633	801
1170	780	716	633	801
1171	779	715.5	639	807
1172	778	715.5	632	800
1173	777	715.5	632	800
1174	776	715	640	807
1175	775	715	640	807
1176	774	715	633	800
1177	773	715	633	800
1178	772	715	633	800
1179	771	715	626	793
1180	770	714.5	639	806
1181	769	714	633	800
1182	768	714	639	806
1183	767	714	639	806
1184	766	714	632	799
1185	765	714	639	806
1186	764	714	639	806
1187	763	713.5	624	791
1188	762	713	624	791
1189	761	713	625	791
1190	760	713	624	790
1191	759	713	624	790
1192	758	713	624	790
1193	757	713	624	790
1194	756	713	624	790
1195	755	713	624	790
1196	754	713	624	790
1197	753	713	624	790
1198	752	713	624	790
1199	751	712	624	790
1200	750	712	624	790
1201	749	712	624	790
1202	748	712	624	790
1203	747	711.5	624	790
1204	746	711.5	625	790
1205	745	711.5	625	790
1206	744	711	625	790
1207	743	711	625	790
1208	742	711	625	790
1209	741	711	624	789
1210	740	711	624	789
1211	739	711	624	789
1212	738	711	624	789
1213	737	710.5	624	789
1214	736	710	624	789
1215	735	710	624	789
1216	734	710	624	789
1217	733	710	624	789
1218	732	710	624	789
1219	731	710	624	789
1220	730	710	637	801
1221	729	710	637	801
1222	728	710	637	801
1223	727	710	637	801
1224	726	710	635	800
1225	725	710	636	800
1226	724	710	636	800
1227	723	710	636	800
1228	722	710	636	800
1229	721	710	635	799
1230	720	709	635	799
1231	719	709	635	799
1232	718	709	636	800
1233	717	709	635	799
1234	716	709	635	799
1235	715	709	636	799
1236	714	709	636	799
1237	713	709	636	799
1238	712	709	636	799
1239	711	708.5	635	799
1240	710	708	635	799
1241	709	708	635	799
1242	708	708	635	799
1243	707	708	635	798
1244	706	708	635	798
1245	705	708	634	798
1246	704	708	634	798
1247	703	708	634	798
1248	702	707.5	622	786
1249	701	707.5	622	786
1250	700	707	634	798
1251	699	707	634	798
1252	698	707	634	798
1253	697	707	620	785
1254	696	707	620	785
1255	695	707	620	785
1256	694	707	620	784
1257	693	707	620	784
1258	692	707	620	784
1259	691	706.5	616	781
1260	690	706.5	616	781
1261	689	706	618	783
1262	688	706	617	782
1263	687	706	634	798
1264	686	706	617	781
1265	685	706	617	781
1266	684	706	616	780
1267	683	706	616	780
1268	682	706	616	780
1269	681	706	615	779
1270	680	706	615	779
1271	679	706	615	779
1272	678	706	616	780
1273	677	706	615	779
1274	676	706	615	779
1275	675	706	615	779
1276	674	705.5	615	779
1277	673	705	615	779
1278	672	705	615	779
1279	671	705	625	788
1280	670	705	625	788
1281	669	705	625	788
1282	668	704.5	625	788
1283	667	704	629	791
1284	666	704	629	791
1285	665	704	629	791
1286	664	704	629	791
1287	663	703.5	627	790
1288	662	703	627	790
1289	661	703	627	790
1290	660	703	627	790
1291	659	703	627	790
1292	658	703	615	778
1293	657	703	615	778
1294	656	702.5	628	790
1295	655	702	615	778
1296	654	702	615	778
1297	653	702	614	777
1298	652	702	620	782
1299	651	702	620	782
1300	650	702	620	782
1301	649	702	626	788
1302	648	701	626	788
1303	647	701	626	788
1304	646	701	626	788
1305	645	701	625	787
1306	644	701	625	787
1307	643	701	625	786
1308	642	701	625	786
1309	641	701	625	786
1310	640	700	625	786
1311	639	700	625	786
1312	638	700	625	786
1313	637	700	625	786
1314	636	700	624	785
1315	635	700	624	785
1316	634	699.5	621	782
1317	633	699	621	782
1318	632	699	621	782
1319	631	699	621	782
1320	630	699	621	782
1321	629	699	620	781
1322	628	699	620	781
1323	627	699	620	781
1324	626	699	621	782
1325	625	698.5	621	782
1326	624	698	617	779
1327	623	698	617	779
1328	622	698	619	780
1329	621	698	619	780
1330	620	698	619	780
1331	619	698	619	780
1332	618	697.5	619	780
1333	617	697	621	782
1334	616	697	621	782
1335	615	697	621	782
1336	614	697	619	780
1337	613	697	615	776
1338	612	697	615	776
1339	611	697	615	776
1340	610	697	619	779
1341	609	697	619	779
1342	608	697	615	775
1343	607	697	615	775
1344	606	697	615	775
1345	605	696.5	615	775
1346	604	696	615	775
1347	603	696	615	775
1348	602	696	615	775
1349	601	696	615	775
1350	600	696	615	775
1351	599	696	615	775
1352	598	696	614	774
1353	597	696	615	774
1354	596	696	614	774
1355	595	696	614	774
1356	594	696	614	774
1357	593	695.5	614	774
1358	592	695	613	773
1359	591	695	613	773
1360	590	695	613	773
1361	589	695	613	773
1362	588	695	611	771
1363	587	695	611	771
1364	586	695	611	771
1365	585	695	613	773
1366	584	694.5	613	773
1367	583	694.5	611	771
1368	582	694.5	611	771
1369	581	694.5	611	771
1370	580	694.5	611	771
1371	579	694.5	611	771
1372	578	694	612	771
1373	577	694	612	771
1374	576	694	612	771
1375	575	694	610	770
1376	574	693.5	610	770
1377	573	693.5	610	770
1378	572	693.5	610	770
1379	571	693	610	770
1380	570	693	610	770
1381	569	693	610	770
1382	568	693	609	769
1383	567	693	610	770
1384	566	693	611	771
1385	565	693	610	770
1386	564	693	610	770
1387	563	693	610	770
1388	562	693	610	770
1389	561	693	610	770
1390	560	692	608	768
1391	559	692	608	768
1392	558	692	609	768
1393	557	692	609	768
1394	556	692	609	768
1395	555	692	609	768
1396	554	692	609	768
1397	553	692	609	768
1398	552	692	609	768
1399	551	692	609	768
1400	550	692	609	768
1401	549	692	609	768
1402	548	692	609	768
1403	547	692	609	768
1404	546	692	609	768
1405	545	692	609	768
1406	544	692	609	768
1407	543	692	608	768
1408	542	692	608	768
1409	541	692	608	768
1410	540	692	609	768
1411	539	692	609	768
1412	538	692	609	768
1413	537	692	609	768
1414	536	692	609	768
1415	535	692	608	767
1416	534	692	608	767
1417	533	692	607	767
1418	532	692	607	767
1419	531	692	607	767
1420	530	692	607	767
1421	529	692	607	767
1422	528	692	607	767
1423	527	692	607	767
1424	526	692	607	767
1425	525	691.5	607	767
1426	524	691.5	607	767
1427	523	691.5	607	767
1428	522	691	607	767
1429	521	691	607	767
1430	520	691	607	767
1431	519	691	607	767
1432	518	691	607	767
1433	517	691	607	767
1434	516	691	607	767
1435	515	691	607	767
1436	514	691	607	767
1437	513	691	607	767
1438	512	691	607	767
1439	511	691	607	767
1440	510	691	607	767
1441	509	691	607	767
1442	508	691	607	767
1443	507	691	607	767
1444	506	691	607	767
1445	505	691	607	767
1446	504	691	607	767
1447	503	691	607	767
1448	502	691	607	767
1449	501	691	607	767
1450	500	691	607	767
1451	499	691	607	767
1452	498	691	607	767
1453	497	691	607	767
1454	496	691	607	767
1455	495	691	607	767
1456	494	691	607	767
1457	493	691	607	767
1458	492	691	607	767
1459	491	691	607	767
1460	490	691	607	767
1461	489	691	607	767
1462	488	691	607	767
1463	487	691	607	767
1464	486	691	607	767
1465	485	691	607	767
1466	484	691	607	767
1467	483	691	607	767
1468	482	691	607	767
1469	481	691	607	767
1470	480	691	607	767
1471	479	691	607	767
1472	478	691	607	767
1473	477	691	607	767
1474	476	691	607	767
1475	475	691	607	767
1476	474	691	607	767
1477	473	691	607	767
1478	472	691	607	767
1479	471	691	607	767
1480	470	691	607	767
1481	469	691	607	767
1482	468	691	607	767
1483	467	691	607	767
1484	466	691	607	767
1485	465	691	607	767
1486	464	691	607	767
1487	463	691	607	767
1488	462	691	607	767
1489	461	691	607	767
1490	460	691	607	767
1491	459	691	607	767
1492	458	691	607	767
1493	457	691	607	767
1494	456	691	607	767
1495	455	691	607	767
1496	454	691	607	767
1497	453	691	607	767
1498	452	691	607	767
1499	451	691	607	767
1500	450	691	607	767
1501	449	691	607	767
1502	448	691	607	767
1503	447	691	607	767
1504	446	691	607	767
1505	445	691	607	767
1506	444	691	607	767
1507	443	691	607	767
1508	442	691	607	767
1509	441	691	607	767
1510	440	691	607	767
1511	439	691	607	767
1512	438	691	607	767
1513	437	691	607	767
1514	436	691	607	767
1515	435	691	607	767
1516	434	691	607	767
1517	433	691	607	767
1518	432	691	607	767
1519	431	691	607	767
1520	430	690.5	607	767
1521	429	690.5	607	767
1522	428	690.5	607	767
1523	427	690.5	607	767
1524	426	690.5	607	767
1525	425	690.5	607	767
1526	424	690.5	607	767
1527	423	690.5	607	767
1528	422	690.5	607	767
1529	421	690.5	607	767
1530	420	690.5	607	767
1531	419	690.5	607	767
1532	418	690.5	607	767
1533	417	690.5	607	767
1534	416	690.5	607	767
1535	415	690.5	607	767
1536	414	690.5	607	767
1537	413	690.5	607	767
1538	412	690.5	607	767
1539	411	690.5	607	767
1540	410	690.5	607	767
1541	409	690.5	607	767
1542	408	690.5	607	767
1543	407	690.5	607	767
1544	406	690.5	607	767
1545	405	690.5	607	767
1546	404	690.5	607	767
1547	403	690.5	607	767
1548	402	690.5	607	767
1549	401	690.5	609	768
1550	400	690.5	609	768
1551	399	690	609	768
1552	398	690	609	768
1553	397	690	609	768
1554	396	690	609	768
1555	395	690	609	768
1556	394	690	609	768
1557	393	690	609	768
1558	392	690	609	768
1559	391	690	609	768
1560	390	690	607	767
1561	389	690	607	767
1562	388	690	607	767
1563	387	690	607	767
1564	386	690	607	767
1565	385	690	607	767
1566	384	690	607	767
1567	383	690	607	767
1568	382	690	607	767
1569	381	690	607	767
1570	380	690	607	767
1571	379	690	607	767
1572	378	690	607	767
1573	377	690	607	767
1574	376	690	607	767
1575	375	690	607	767
1576	374	690	607	767
1577	373	690	607	767
1578	372	690	607	767
1579	371	690	607	767
1580	370	690	607	767
1581	369	690	607	767
1582	368	690	607	767
1583	367	690	607	767
1584	366	690	607	767
1585	365	690	607	767
1586	364	690	607	767
1587	363	690	607	767
1588	362	690	607	767
1589	361	690	607	767
1590	360	690	607	767
1591	359	690	607	767
1592	358	690	607	767
1593	357	690	607	767
1594	356	690	607	767
1595	355	690	607	767
1596	354	690	607	767
1597	353	690	607	767
1598	352	690	607	767
1599	351	690	607	767
1600	350	690	607	767
1601	349	690	607	767
1602	348	690	607	767
1603	347	690	607	767
1604	346	690	607	767
1605	345	690	607	767
1606	344	690	607	767
1607	343	690	607	767
1608	342	690	607	767
1609	341	690	607	767
1610	340	690	607	767
1611	339	690	607	767
1612	338	690	607	767
1613	337	690	607	767
1614	336	690	607	767
1615	335	690	607	767
1616	334	690	607	767
1617	333	690	607	767
1618	332	690	607	767
1619	331	690	607	767
1620	330	690	607	767
1621	329	690	607	767
1622	328	689.5	607	767
1623	327	689.5	607	767
1624	326	689.5	607	767
1625	325	689.5	607	767
1626	324	689.5	607	767
1627	323	689.5	607	767
1628	322	689.5	607	767
1629	321	689.5	607	767
1630	320	689.5	607	767
1631	319	689.5	607	767
1632	318	689.5	607	767
1633	317	689	607	767
1634	316	689	607	767
1635	315	689	607	767
1636	314	689	607	767
1637	313	689	607	767
1638	312	689	607	767
1639	311	689	607	767
1640	310	689	607	767
1641	309	689	607	767
1642	308	689	609	768
1643	307	689	609	768
1644	306	689	609	768
1645	305	689	609	768
1646	304	689	609	768
1647	303	689	609	768
1648	302	689	609	768
1649	301	689	609	768
1650	300	689	609	768
1651	299	689	609	768
1652	298	689	609	768
1653	297	689	609	768
1654	296	689	609	768
1655	295	689	607	767
1656	294	689	607	767
1657	293	689	607	767
1658	292	689	607	767
1659	291	689	607	767
1660	290	689	607	767
1661	289	689	607	767
1662	288	689	607	767
1663	287	689	606	766
1664	286	689	606	766
1665	285	689	606	766
1666	284	689	606	766
1667	283	689	606	766
1668	282	689	608	767
1669	281	689	608	767
1670	280	689	608	767
1671	279	689	608	767
1672	278	689	608	767
1673	277	688.5	606	766
1674	276	688.5	606	766
1675	275	688.5	606	766
1676	274	688.5	607	767
1677	273	688	607	767
1678	272	688	607	767
1679	271	688	607	767
1680	270	688	605	765
1681	269	688	605	765
1682	268	688	604	764
1683	267	688	604	764
1684	266	688	604	764
1685	265	688	604	764
1686	264	688	604	764
1687	263	688	604	764
1688	262	688	604	764
1689	261	688	604	764
1690	260	688	604	764
1691	259	688	607	766
1692	258	688	607	766
1693	257	688	607	766
1694	256	688	607	766
1695	255	688	607	766
1696	254	688	607	766
1697	253	688	607	766
1698	252	688	607	766
1699	251	688	604	763
1700	250	688	604	763
1701	249	688	604	763
1702	248	688	604	762
1703	247	688	604	762
1704	246	688	604	762
1705	245	688	604	762
1706	244	688	604	762
1707	243	687.5	604	762
1708	242	687.5	604	762
1709	241	687	604	762
1710	240	687	604	762
1711	239	687	604	762
1712	238	687	604	762
1713	237	687	604	762
1714	236	687	604	762
1715	235	687	604	762
1716	234	687	604	762
1717	233	687	604	762
1718	232	687	604	762
1719	231	687	604	762
1720	230	687	604	762
1721	229	687	604	762
1722	228	687	604	762
1723	227	687	603	761
1724	226	687	603	761
1725	225	687	603	761
1726	224	687	603	761
1727	223	686	603	761
1728	222	686	603	761
1729	221	686	603	761
1730	220	686	609	767
1731	219	686	609	767
1732	218	686	608	766
1733	217	686	608	766
1734	216	686	608	766
1735	215	686	608	766
1736	214	686	608	766
1737	213	686	608	766
1738	212	686	608	766
1739	211	686	608	766
1740	210	686	608	766
1741	209	686	608	766
1742	208	686	608	766
1743	207	686	608	766
1744	206	686	608	766
1745	205	686	609	766
1746	204	686	607	765
1747	203	686	607	765
1748	202	686	607	765
1749	201	686	607	765
1750	200	686	605	763
1751	199	685.5	604	762
1752	198	685	604	762
1753	197	685	604	762
1754	196	685	604	762
1755	195	685	604	762
1756	194	685	604	762
1757	193	685	604	762
1758	192	685	604	762
1759	191	685	610	767
1760	190	685	610	767
1761	189	685	609	766
1762	188	685	609	766
1763	187	685	604	762
1764	186	685	608	765
1765	185	684.5	610	766
1766	184	684	610	766
1767	183	684	608	765
1768	182	684	609	765
1769	181	684	609	765
1770	180	684	609	765
1771	179	684	608	765
1772	178	684	608	765
1773	177	684	608	765
1774	176	684	608	765
1775	175	683.5	608	765
1776	174	683	606	764
1777	173	683	605	763
1778	172	683	605	763
1779	171	683	603	761
1780	170	683	603	761
1781	169	683	603	761
1782	168	683	603	761
1783	167	683	603	761
1784	166	682.5	603	761
1785	165	682.5	603	761
1786	164	682	603	761
1787	163	682	603	761
1788	162	682	603	761
1789	161	682	603	761
1790	160	682	603	761
1791	159	682	603	761
1792	158	681.5	603	761
1793	157	681.5	603	761
1794	156	681	602	761
1795	155	681	603	761
1796	154	681	603	761
1797	153	681	602	760
1798	152	681	602	760
1799	151	681	602	760
1800	150	681	602	760
1801	149	681	602	760
1802	148	681	602	760
1803	147	680.5	602	760
1804	146	680	602	760
1805	145	680	602	760
1806	144	680	602	760
1807	143	680	601	759
1808	142	680	601	759
1809	141	680	601	759
1810	140	680	600	758
1811	139	680	600	758
1812	138	680	600	758
1813	137	680	600	758
1814	136	680	600	758
1815	135	679.5	602	759
1816	134	679	600	758
1817	133	679	600	758
1818	132	679	600	758
1819	131	679	599	757
1820	130	679	599	757
1821	129	678	599	757
1822	128	678	600	757
1823	127	678	600	757
1824	126	678	600	757
1825	125	678	600	757
1826	124	678	600	757
1827	123	678	600	757
1828	122	678	600	757
1829	121	678	600	757
1830	120	678	598	756
1831	119	678	598	756
1832	118	678	598	756
1833	117	677	598	756
1834	116	677	597	755
1835	115	677	598	756
1836	114	677	598	756
1837	113	677	598	756
1838	112	677	598	756
1839	111	677	598	756
1840	110	677	598	756
1841	109	677	597	756
1842	108	676.5	596	755
1843	107	676.5	597	756
1844	106	676	596	755
1845	105	676	596	755
1846	104	676	596	755
1847	103	676	596	755
1848	102	676	594	754
1849	101	675.5	592	752
1850	100	675.5	597	756
1851	99	675	597	756
1852	98	675	596	755
1853	97	675	597	756
1854	96	675	597	756
1855	95	675	596	755
1856	94	674	596	755
1857	93	674	596	755
1858	92	674	596	755
1859	91	674	596	755
1860	90	674	596	755
1861	89	674	595	754
1862	88	673.5	595	754
1863	87	673	594	753
1864	86	673	594	753
1865	85	673	594	753
1866	84	673	594	753
1867	83	673	592	751
1868	82	673	591	750
1869	81	673	594	752
1870	80	673	594	752
1871	79	672	592	750
1872	78	672	594	751
1873	77	672	593	751
1874	76	672	593	751
1875	75	672	593	751
1876	74	671	593	751
1877	73	671	592	751
1878	72	671	592	751
1879	71	671	592	751
1880	70	671	593	751
1881	69	671	592	751
1882	68	671	591	749
1883	67	671	591	749
1884	66	670.5	591	749
1885	65	670	591	749
1886	64	670	593	751
1887	63	670	593	751
1888	62	670	593	751
1889	61	670	593	751
1890	60	670	590	748
1891	59	669.5	590	748
1892	58	669	590	748
1893	57	669	588	746
1894	56	669	591	748
1895	55	669	591	748
1896	54	668	591	748
1897	53	668	591	748
1898	52	668	590	747
1899	51	668	588	745
1900	50	668	587	744
1901	49	667	588	744
1902	48	667	588	744
1903	47	667	587	744
1904	46	667	583	741
1905	45	667	585	742
1906	44	667	584	741
1907	43	666.5	584	741
1908	42	666.5	584	741
1909	41	666	587	744
1910	40	666	587	743
1911	39	666	587	743
1912	38	666	587	743
1913	37	665	587	743
1914	36	665	587	743
1915	35	665	587	742
1916	34	665	586	742
1917	33	665	587	743
1918	32	665	587	742
1919	31	665	587	742
1920	30	665	587	742
1921	29	665	587	741
1922	28	664	587	741
1923	27	664	587	741
1924	26	664	587	741
1925	25	664	586	741
1926	24	664	584	739
1927	23	664	584	739
1928	22	663.5	586	741
1929	21	663	586	741
[truncated: 124,071 more rows]

[truncated: 4 more sheets: Supplementary Fig. 5, Supplementary Fig. 7, Supplementary Fig. 8, Supplementary Fig. 9]
